# Supplementary material for: Evaluating the effect of TLR4-overexpressing on the transcriptome profile in ovine peripheral blood mononuclear cells
Source: J Biol Res (Thessalon). 2020 Jul 29;27:13. doi: 10.1186/s40709-020-00124-3 (PMC7392728; doi:10.1186/s40709-020-00124-3)
Supplement: Supplementary file 1 — Additional file 1. Statistics of sequencing quality. [file 40709_2020_124_MOESM1_ESM.xlsx]

## Sheet: Sheet1
	Additional file 1：Statistics of sequencing quality
	sample	Tg_1	Tg_2	Tg_3	WT_1	WT_2	WT_3
	raw_reads	80860832	86002002	95390096	101768920	94707168	80227746
	clean_reads	80456808	85524412	94966262	101240158	94223558	79755926
	clean_bases	12.07G	12.83G	14.24G	15.19G	14.13G	11.96G
	error_rate	0.02	0.02	0.03	0.02	0.02	0.02
	Q20	98.45	98.33	97.88	98.44	98.44	98.19
	Q30	95.51	95.29	94.22	95.45	95.41	95.05
	GC_pct	50.42	50.71	50.12	49.98	50.08	51.28
