# Supplementary material for: Evaluating the effect of TLR4-overexpressing on the transcriptome profile in ovine peripheral blood mononuclear cells
Source: J Biol Res (Thessalon). 2020 Jul 29;27:13. doi: 10.1186/s40709-020-00124-3 (PMC7392728; doi:10.1186/s40709-020-00124-3)
Supplement: Supplementary file 2 — Additional file 2. The distribution of the sequenced mRNA. [file 40709_2020_124_MOESM2_ESM.xlsx]

## Sheet: Sheet1
	Additional file 2：The distribution of sequenced mRNA
	sample	Tg_1	Tg_2	Tg_3	WT_1	WT_2	WT_3
	total_reads	80456808	85524412	94966262	101240158	94223558	79755926
	total_map	68452018(85.08%)	72850231(85.18%)	79904745(84.14%)	88041348(86.96%)	82541821(87.6%)	65832551(82.54%)
	unique_map	64411966(80.06%)	67845198(79.33%)	74756860(78.72%)	82353579(81.34%)	77318646(82.06%)	61098252(76.61%)
	multi_map	4040052(5.02%)	5005033(5.85%)	5147885(5.42%)	5687769(5.62%)	5223175(5.54%)	4734299(5.94%)
	read1_map	31886561(39.63%)	33395859(39.05%)	37181350(39.15%)	40802631(40.3%)	38385021(40.74%)	30108409(37.75%)
	read2_map	32525405(40.43%)	34449339(40.28%)	37575510(39.57%)	41550948(41.04%)	38933625(41.32%)	30989843(38.86%)
	positive_map	32203412(40.03%)	33927361(39.67%)	37359475(39.34%)	41170520(40.67%)	38664305(41.03%)	30536059(38.29%)
	negative_map	32208554(40.03%)	33917837(39.66%)	37397385(39.38%)	41183059(40.68%)	38654341(41.02%)	30562193(38.32%)
	splice_map	24284421(30.18%)	27339186(31.97%)	28188581(29.68%)	30852262(30.47%)	27519242(29.21%)	24981331(31.32%)
	unsplice_map	40127545(49.87%)	40506012(47.36%)	46568279(49.04%)	51501317(50.87%)	49799404(52.85%)	36116921(45.28%)
	proper_map	58542898(72.76%)	61525376(71.94%)	67669134(71.26%)	75347390(74.42%)	70982288(75.33%)	54770352(68.67%)
	exon	5343095655(52.4556%)	6046069541(55.6959%)	6260673769(52.7154%)	6879007542(52.4299%)	6186994226(50.2393%)	5487075882(56.1244%)
	intron	2085514429(20.4744%)	1801622966(16.5964%)	2384672801(20.0791%)	2626433570(20.0179%)	2627984392(21.3396%)	1628822123(16.6604%)
	intergenic	2757340332(27.07%)	3007817146(27.7077%)	3231022596(27.2055%)	3614956215(27.5522%)	3500075381(28.4211%)	2660735764(27.2153%)
