# Supplementary material for: Evaluating the effect of TLR4-overexpressing on the transcriptome profile in ovine peripheral blood mononuclear cells
Source: J Biol Res (Thessalon). 2020 Jul 29;27:13. doi: 10.1186/s40709-020-00124-3 (PMC7392728; doi:10.1186/s40709-020-00124-3)
Supplement: Supplementary file 4 — Additional file 4. GO enrichment analysis of DEGs. [file 40709_2020_124_MOESM4_ESM.xlsx]

## Sheet: List
Additional file 4: GO enrichment analysis of DEGs
	Table 1 Enrichment in ontologies of biological process (Top15)
	Table 2 Enrichment in ontologies of cellular component (Top15)
	Table 3 Enrichment in ontologies of molecular function (Top15)

## Sheet: Table 1
Table 1 Enrichment in ontologies of biological process (Top15)
geneSet	description	link	size	overlap	expect	enrichmentRatio	pValue	FDR	overlapId	userId
GO:0006954	inflammatory response	http://amigo.geneontology.org/amigo/term/GO:0006954	306	19	4.17689	4.54883	2.77358e-08	1.29804e-05	280989;281044;281048;281368;281536;282021;282022;282227;282846;282857;282879;404547;408018;518283;524222;531801;532569;538783;616818	S100A9;S100A8;TREM1;TLR4;SIGIRR;AIF1;PYCARD;CCL8;TBXA2R;PTGIS;PTGS1;CCR3;HGF;SNCA;PTAFR;FCGR1A;ECM1;OLR1;CD14
GO:0072358	cardiovascular system development	http://amigo.geneontology.org/amigo/term/GO:0072358	371	17	5.06414	3.35693	1.06298e-05	0.00248736	280941;281044;281135;281476;282021;282091;404191;407125;408018;504230;507667;509843;518050;520842;524222;538783;540106	PPP1R16B;RAMP2;EMP2;KLF4;CCL8;S1PR1;ANPEP;TBXA2R;PTGIS;CCR3;PDGFB;EGR1;ANXA3;SARS;HDAC7;TIE1;ECM1
GO:0001816	cytokine production	http://amigo.geneontology.org/amigo/term/GO:0001816	346	15	4.72289	3.17602	6.92837e-05	0.0108083	281048;281476;281536;282846;282879;407125;508510;509843;518283;520842;522311;529873;531801;538050;781426	CADM1;SCAMP5;RAB7B;TLR4;KLF4;SIGIRR;NOD1;PYCARD;ITK;EGR1;HGF;SARS;HDAC7;PTAFR;CD14
GO:0022603	regulation of anatomical structure morphogenesis	http://amigo.geneontology.org/amigo/term/GO:0022603	478	17	6.52469	2.60549	0.000251895	0.0258434	281102;281476;282021;282091;282879;408018;504230;507304;507667;509843;511087;517588;518050;520842;524222;538783;100140960	PPP1R16B;CNTN2;RAMP2;EMP2;CST3;GLI1;KLF4;TBXA2R;FES;PTGIS;CCR3;HGF;ANXA3;SARS;HDAC7;OBSL1;ECM1
GO:0031347	regulation of defense response	http://amigo.geneontology.org/amigo/term/GO:0031347	267	12	3.64455	3.29259	0.000276105	0.0258434	281048;281536;282021;282227;282846;282857;282879;529873;532569;538050;616818;781426	S100A9;S100A8;CADM1;RAB7B;TLR4;NOD1;PYCARD;PTGIS;HGF;SNCA;FCGR1A;CD14
GO:0008037	cell recognition	http://amigo.geneontology.org/amigo/term/GO:0008037	46	5	0.627899	7.96306	0.000382629	0.0298451	280746;282227;529873;540190;100140960	CADM1;CNTN2;CD9;HSPA1L;FCGR1A
GO:0032101	regulation of response to external stimulus	http://amigo.geneontology.org/amigo/term/GO:0032101	336	13	4.58639	2.83447	0.000647587	0.0416691	280746;280989;282021;282227;282846;282857;282879;520842;532569;540106;613856;616818;781426	S100A9;S100A8;KLF4;AIF1;NOD1;CD9;PYCARD;PTGIS;PDGFB;HGF;LY86;SNCA;FCGR1A
GO:0035239	tube morphogenesis	http://amigo.geneontology.org/amigo/term/GO:0035239	429	15	5.85584	2.56154	0.000712292	0.0416691	280941;281044;281135;281476;282021;282091;404191;408018;504230;507667;509843;518050;520842;524222;538783	PPP1R16B;RAMP2;EMP2;KLF4;CCL8;S1PR1;ANPEP;TBXA2R;PTGIS;CCR3;ANXA3;SARS;HDAC7;TIE1;ECM1
GO:0033993	response to lipid	http://amigo.geneontology.org/amigo/term/GO:0033993	348	13	4.75019	2.73673	0.000897419	0.0466658	281048;281536;282470;282857;510376;517332;518050;518283;520842;538690;538783;538990;613856	GRAMD1B;BRINP1;TLR4;KLF4;ID3;TBXA2R;ANKRD1;LY86;SNCA;ANXA3;SLC11A1;PTAFR;CD14
GO:0042330	taxis	http://amigo.geneontology.org/amigo/term/GO:0042330	290	11	3.9585	2.77883	0.00199405	0.0751304	280989;281044;281135;282879;408018;507304;518283;532569;540106;616818;100140960	S100A9;S100A8;CNTN2;AIF1;CCL8;S1PR1;FES;CCR3;PDGFB;HGF;PTAFR
GO:0032787	monocarboxylic acid metabolic process	http://amigo.geneontology.org/amigo/term/GO:0032787	293	11	3.99945	2.75038	0.00216191	0.0751304	281725;282021;282022;282857;505315;506631;509326;510602;510616;514346;524303	HK3;SLC45A3;HAAO;SDS;TBXAS1;AMDHD1;PTGIS;CRYL1;PTGS1;SLC25A17;SNCA
GO:0050900	leukocyte migration	http://amigo.geneontology.org/amigo/term/GO:0050900	170	8	2.3205	3.44754	0.00222643	0.0751304	280989;281044;281135;282846;524222;532569;540106;616818	S100A9;S100A8;AIF1;PYCARD;CCL8;S1PR1;PDGFB;ECM1
GO:0001775	cell activation	http://amigo.geneontology.org/amigo/term/GO:0001775	434	14	5.92409	2.36323	0.00230827	0.0751304	280746;280989;281053;281536;281766;282846;282857;507304;512027;518050;522311;522469;540106;540424	TLR4;AIF1;CD9;PYCARD;LAX1;CD3D;FCGR3A;ITK;BATF2;SIT1;FES;PDGFB;SNCA;ANXA3
GO:0044283	small molecule biosynthetic process	http://amigo.geneontology.org/amigo/term/GO:0044283	387	13	5.28254	2.46094	0.00233245	0.0751304	282021;282022;282857;407125;414732;509326;510602;510616;514168;514346;518283;524303;540106	HK3;SLC45A3;HAAO;SDS;PDXK;TBXAS1;PTGIS;PTGS1;PDGFB;EGR1;SNCA;PTAFR;GATM
GO:0034097	response to cytokine	http://amigo.geneontology.org/amigo/term/GO:0034097	436	14	5.95139	2.35239	0.00240802	0.0751304	280989;281044;282021;282094;282857;407125;408018;504839;510376;520842;524222;531801;538050;540106	RAB7B;PELI3;KLF4;SIGIRR;AIF1;CCL8;PTGIS;CCR3;ANKRD1;PDGFB;EGR1;TIMP3;SNCA;ECM1

## Sheet: Table 2
Table 2 Enrichment in ontologies of cellular component (Top15)
geneSet	description	link	size	overlap	expect	enrichmentRatio	pValue	FDR	overlapId	userId
GO:0009986	cell surface	http://amigo.geneontology.org/amigo/term/GO:0009986	340	14	4.86183	2.87958	0.000292482	0.0336355	281048;281053;281135;281766;282227;327699;407118;408018;504230;507667;536988;538924;540106;100140960	ATP5IF1;CNTN2;RAMP2;EMP2;CDH20;CD3D;FCGR3A;S1PR1;SLC6A1;CAPN5;CCR3;PDGFB;FCGR1A;CD14
GO:0043235	receptor complex	http://amigo.geneontology.org/amigo/term/GO:0043235	178	7	2.54531	2.75016	0.0133531	0.499597	280941;281048;281053;281368;281536;504230;535664	RAMP2;TLR4;CD3D;GPRC5C;TIE1;OLR1;CD14
GO:0098589	membrane region	http://amigo.geneontology.org/amigo/term/GO:0098589	138	6	1.97333	3.04055	0.0137519	0.499597	281048;281135;281368;281421;282021;507667	EMP2;S1PR1;PTGIS;PPT1;OLR1;CD14
GO:0098552	side of membrane	http://amigo.geneontology.org/amigo/term/GO:0098552	232	8	3.31748	2.41147	0.0173773	0.499597	281048;281053;281135;282227;408018;507304;511812;520669	GNG11;CD3D;ESYT1;S1PR1;FES;CCR3;FCGR1A;CD14
GO:0031012	extracellular matrix	http://amigo.geneontology.org/amigo/term/GO:0031012	167	6	2.38801	2.51255	0.0317809	0.730961	282094;282401;514291;524222;539596;767860	LRRN2;ADAMTS2;EMILIN2;TGFBI;TIMP3;ECM1
GO:0045171	intercellular bridge	http://amigo.geneontology.org/amigo/term/GO:0045171	29	2	0.414685	4.82294	0.0639821	1	539091;617454	PKNOX2;TRIM45
GO:0012506	vesicle membrane	http://amigo.geneontology.org/amigo/term/GO:0012506	230	6	3.28888	1.82433	0.110409	1	281510;282470;282857;508510;518050;538050	SCAMP5;RAB7B;SYN1;SNCA;ANXA3;SLC11A1
GO:0015629	actin cytoskeleton	http://amigo.geneontology.org/amigo/term/GO:0015629	230	6	3.28888	1.82433	0.110409	1	280989;282857;511087;513086;523223;617454	CCDC102A;PSTPIP2;AIF1;PKNOX2;SNCA;OBSL1
GO:0030139	endocytic vesicle	http://amigo.geneontology.org/amigo/term/GO:0030139	84	3	1.20116	2.49759	0.118301	1	282470;518050;538050	RAB7B;ANXA3;SLC11A1
GO:0030427	site of polarized growth	http://amigo.geneontology.org/amigo/term/GO:0030427	48	2	0.686375	2.91386	0.149848	1	282857;511110	STMN3;SNCA
GO:0019898	extrinsic component of membrane	http://amigo.geneontology.org/amigo/term/GO:0019898	145	4	2.07343	1.92917	0.153014	1	507304;511812;520669;538924	GNG11;CDH20;ESYT1;FES
GO:0031225	anchored component of membrane	http://amigo.geneontology.org/amigo/term/GO:0031225	52	2	0.743573	2.68971	0.170014	1	281048;100140960	CNTN2;CD14
GO:0044297	cell body	http://amigo.geneontology.org/amigo/term/GO:0044297	170	4	2.43091	1.64547	0.225156	1	282857;538990;540190;100140960	CNTN2;BRINP1;HSPA1L;SNCA
GO:0030424	axon	http://amigo.geneontology.org/amigo/term/GO:0030424	229	5	3.27458	1.52691	0.229265	1	281421;282857;407118;511110;100140960	CNTN2;STMN3;SLC6A1;SNCA;PPT1
GO:0099080	supramolecular complex	http://amigo.geneontology.org/amigo/term/GO:0099080	418	8	5.97719	1.33842	0.246763	1	280989;282857;510376;511087;523223;540216;541271;777775	TUBG2;PSTPIP2;AIF1;ANKRD1;TUBB1;SNCA;TUBA4A;OBSL1

## Sheet: Table 3
Table 3 Enrichment in ontologies of molecular function (Top15)
geneSet	description	link	size	overlap	expect	enrichmentRatio	pValue	FDR	overlapId	userId
GO:0005509	calcium ion binding	http://amigo.geneontology.org/amigo/term/GO:0005509	359	12	5.09636	2.35462	0.00478695	0.386369	280989;282857;327663;504854;506348;514537;517781;518050;520669;532569;538924;616818	S100A9;S100A8;CRELD1;CDH20;AIF1;PCDH7;ATP2C1;ESYT1;DGKA;DNAH7;SNCA;ANXA3
GO:0008092	cytoskeletal protein binding	http://amigo.geneontology.org/amigo/term/GO:0008092	465	14	6.60113	2.12085	0.00591663	0.386369	280989;281510;282857;507304;510376;511087;511110;517588;523223;532569;538547;538924;616818;617454	S100A9;S100A8;MTCL1;PSTPIP2;CDH20;GLI1;AIF1;STMN3;PKNOX2;FES;SYN1;ANKRD1;SNCA;OBSL1
GO:0008289	lipid binding	http://amigo.geneontology.org/amigo/term/GO:0008289	380	12	5.39447	2.2245	0.00745798	0.386369	281048;281536;282857;506348;507304;517332;518050;518283;520669;532569;538690;616818	GRAMD1B;S100A9;S100A8;TLR4;ID3;ESYT1;DGKA;FES;SNCA;ANXA3;PTAFR;CD14
GO:0042803	protein homodimerization activity	http://amigo.geneontology.org/amigo/term/GO:0042803	440	13	6.24623	2.08126	0.00925436	0.386369	281053;281725;282470;282846;327699;514168;514346;514597;533917;538547;538924;540106;781426	MTCL1;ATP5IF1;CDH20;SDS;NOD1;PYCARD;CD3D;PDXK;CRYL1;GSTA4;PDGFB;CLCN1;SLC11A1
GO:0008270	zinc ion binding	http://amigo.geneontology.org/amigo/term/GO:0008270	415	12	5.89133	2.03689	0.0143907	0.48065	282094;282401;282857;404191;407125;507729;513281;514168;528454;532569;539091;616818	CPM;S100A9;S100A8;ADAMTS2;CPA3;TCEA2;PDXK;ANPEP;EGR1;TIMP3;SNCA;TRIM45
GO:0002020	protease binding	http://amigo.geneontology.org/amigo/term/GO:0002020	54	3	0.766583	3.91347	0.0409616	0.853766	281102;282094;524222	CST3;TIMP3;ECM1
GO:0016209	antioxidant activity	http://amigo.geneontology.org/amigo/term/GO:0016209	55	3	0.780779	3.84232	0.0428904	0.853766	282022;532569;616818	S100A9;S100A8;PTGS1
GO:0046906	tetrapyrrole binding	http://amigo.geneontology.org/amigo/term/GO:0046906	93	4	1.32023	3.02978	0.0429078	0.853766	282021;282022;509326;533227	TBXAS1;PTGIS;PTGS1;HEBP1
GO:0022804	active transmembrane transporter activity	http://amigo.geneontology.org/amigo/term/GO:0022804	191	6	2.71143	2.21285	0.0540909	0.853766	282470;327663;407118;514255;524303;531535	SLC45A3;ATP2C1;SLC13A4;SLC6A1;SLC11A1;SLC20A1
GO:0005506	iron ion binding	http://amigo.geneontology.org/amigo/term/GO:0005506	105	4	1.49058	2.68352	0.0618746	0.853766	282021;282857;509326;510602	HAAO;TBXAS1;PTGIS;SNCA
GO:0043177	organic acid binding	http://amigo.geneontology.org/amigo/term/GO:0043177	106	4	1.50477	2.65821	0.0636267	0.853766	282857;532569;538690;616818	S100A9;S100A8;ID3;SNCA
GO:0016903	oxidoreductase activity, acting on the aldehyde or oxo group of donors	http://amigo.geneontology.org/amigo/term/GO:0016903	30	2	0.425879	4.69617	0.0671595	0.853766	281615;100126042	ALDH4A1;ALDH1A1
GO:0005518	collagen binding	http://amigo.geneontology.org/amigo/term/GO:0005518	32	2	0.454271	4.40265	0.0752046	0.853766	539596;540106	TGFBI;PDGFB
GO:0050840	extracellular matrix binding	http://amigo.geneontology.org/amigo/term/GO:0050840	32	2	0.454271	4.40265	0.0752046	0.853766	524222;539596	TGFBI;ECM1
GO:0016301	kinase activity	http://amigo.geneontology.org/amigo/term/GO:0016301	428	10	6.07588	1.64585	0.0819881	0.853766	280941;281044;281613;506348;507304;510616;514168;522311;530855;533114	HK3;CCL8;GALK1;DGKA;ITK;PDXK;FES;AK3;CDKL2;TIE1
