# Supplementary material for: Evaluating the effect of TLR4-overexpressing on the transcriptome profile in ovine peripheral blood mononuclear cells
Source: J Biol Res (Thessalon). 2020 Jul 29;27:13. doi: 10.1186/s40709-020-00124-3 (PMC7392728; doi:10.1186/s40709-020-00124-3)
Supplement: Supplementary file 5 — Additional file 5. KEGG pathway analysis of DEGs (Top 10). [file 40709_2020_124_MOESM5_ESM.xlsx]

## Sheet: Sheet1
Additional file 5: KEGG pathway analysis of DEGs (Top 10)
geneSet	description	link	size	overlap	expect	enrichmentRatio	pValue	FDR	overlapId	userId
bta04145	Phagosome	http://www.kegg.jp/kegg-bin/show_pathway?bta04145+281048+281368+281536+281766+282227+407124+536132+538050+541271+777775	170	10	2.1237	4.70877	4.8001e-05	0.0153123	281048;281368;281536;281766;282227;407124;536132;538050;541271;777775	NOS1;RAB7B;TLR4;ITGAM;FCGR3A;TUBB1;TUBA4A;FCGR1A;OLR1;CD14
bta05133	Pertussis	http://www.kegg.jp/kegg-bin/show_pathway?bta05133+281048+281536+282846+407124+509968+781426	77	6	0.961911	6.23759	0.000379548	0.0605378	281048;281536;282846;407124;509968;781426	TLR4;C1QC;NOD1;PYCARD;ITGAM;CD14
bta05134	Legionellosis	http://www.kegg.jp/kegg-bin/show_pathway?bta05134+281048+281536+282846+407124+540190	56	5	0.699571	7.14723	0.000635538	0.0675789	281048;281536;282846;407124;540190	TLR4;HSPA1L;PYCARD;ITGAM;CD14
bta05150	Staphylococcus aureus infection	http://www.kegg.jp/kegg-bin/show_pathway?bta05150+281766+282227+407124+509968+518283	61	5	0.762033	6.5614	0.00094225	0.0751445	281766;282227;407124;509968;518283	C1QC;ITGAM;FCGR3A;PTAFR;FCGR1A
bta04640	Hematopoietic cell lineage	http://www.kegg.jp/kegg-bin/show_pathway?bta04640+280746+281048+281053+282227+404191+407124	110	6	1.37416	4.36631	0.00246317	0.15715	280746;281048;281053;282227;404191;407124	CD9;ITGAM;CD3D;ANPEP;FCGR1A;CD14
bta05146	Amoebiasis	http://www.kegg.jp/kegg-bin/show_pathway?bta05146+281048+281536+407124+506751+538050	101	5	1.26173	3.96282	0.00847794	0.418753	281048;281536;407124;506751;538050	RAB7B;TLR4;ITGAM;LAMA5;CD14
bta04660	T cell receptor signaling pathway	http://www.kegg.jp/kegg-bin/show_pathway?bta04660+281053+504994+514735+522311+522346	103	5	1.28671	3.88587	0.00918893	0.418753	281053;504994;514735;522311;522346	LAT;MALT1;CD3D;ITK;GRAP2
bta05140	Leishmaniasis	http://www.kegg.jp/kegg-bin/show_pathway?bta05140+281536+281766+282227+407124	76	4	0.949418	4.21311	0.0148233	0.59108	281536;281766;282227;407124	TLR4;ITGAM;FCGR3A;FCGR1A
bta00590	Arachidonic acid metabolism	http://www.kegg.jp/kegg-bin/show_pathway?bta00590+282021+282022+506508+509326	83	4	1.03686	3.85778	0.0198789	0.632519	282021;282022;506508;509326	TBXAS1;PTGIS;PTGS1;PLB1
bta05132	Salmonella infection	http://www.kegg.jp/kegg-bin/show_pathway?bta05132+281048+281536+282846+538050	85	4	1.06185	3.76701	0.0214962	0.632519	281048;281536;282846;538050	RAB7B;TLR4;PYCARD;CD14
