# Supplementary material for: Evaluating the effect of TLR4-overexpressing on the transcriptome profile in ovine peripheral blood mononuclear cells
Source: J Biol Res (Thessalon). 2020 Jul 29;27:13. doi: 10.1186/s40709-020-00124-3 (PMC7392728; doi:10.1186/s40709-020-00124-3)
Supplement: Supplementary file 6 — Additional file 6. Pearson correlation analysis of gene expression. [file 40709_2020_124_MOESM6_ESM.xlsx]

## Sheet: List
Additional file 6: Pearson correlation analysis of gene expression
	Table 1 Pearson correlation analysis of all the detected genes
	Table 2 All the known genes whose expression pattern were significant (P_value < 0.05) associated with TLR4

## Sheet: Table 1
Table 1 Pearson correlation analysis of all the detected genes
No.	gene	gene	pvalue	cor
1	novel.982	novel.982	0	1
2	novel.982	novel.944	0.0742331	-0.768422
3	novel.982	novel.926	0.70718	0.197792
4	novel.982	novel.919	0.22242	-0.585183
5	novel.982	novel.907	0.775286	0.150956
6	novel.982	novel.868	0.242341	0.565333
7	novel.982	novel.867	0.0210502	0.879075
8	novel.982	novel.857	0.00264141	0.957738
9	novel.982	novel.819	0.368573	0.451664
10	novel.982	novel.805	0.225218	-0.582354
11	novel.982	novel.78	0.240422	-0.567216
12	novel.982	novel.693	0.0752736	-0.766733
13	novel.982	novel.678	0.277756	-0.531561
14	novel.982	novel.655	0.0964015	-0.734466
15	novel.982	novel.650	0.335887	-0.479488
16	novel.982	novel.648	0.186178	0.623244
17	novel.982	novel.616	0.000387119	0.983892
18	novel.982	novel.478	0.00049441	0.98179
19	novel.982	novel.476	0.219812	-0.587833
20	novel.982	novel.445	0.251141	-0.556772
21	novel.982	novel.444	0.119051	0.703215
22	novel.982	novel.398	0.329449	0.485081
23	novel.982	novel.394	0.12753	-0.692201
24	novel.982	novel.381	0.171191	-0.639865
25	novel.982	novel.341	0.00620771	0.93496
26	novel.982	novel.338	0.341764	-0.474416
27	novel.982	novel.321	0.318376	-0.494795
28	novel.982	novel.3205	0.189002	-0.620176
29	novel.982	novel.3186	0.231292	-0.576259
30	novel.982	novel.3140	0.241255	0.566398
31	novel.982	novel.307	0.505671	-0.343004
32	novel.982	novel.2935	0.727863	0.183484
33	novel.982	novel.2934	0.0201456	0.881757
34	novel.982	novel.2879	0.134494	0.68339
35	novel.982	novel.2853	0.0266377	-0.863602
36	novel.982	novel.2843	0.0143762	-0.900435
37	novel.982	novel.2842	0.0509792	-0.809499
38	novel.982	novel.2807	0.35402	-0.46394
39	novel.982	novel.2792	0.0899957	-0.74388
40	novel.982	novel.2791	0.404991	-0.421663
41	novel.982	novel.2783	0.34455	-0.472023
42	novel.982	novel.2761	0.0293056	-0.856764
43	novel.982	novel.2759	0.562363	-0.300833
44	novel.982	novel.2721	0.337268	-0.478293
45	novel.982	novel.2689	0.0111033	-0.912684
46	novel.982	novel.2673	0.100766	0.72821
47	novel.982	novel.2651	0.146791	-0.668299
48	novel.982	novel.2637	0.000405615	0.98351
49	novel.982	novel.2565	0.270311	-0.538515
50	novel.982	novel.2554	0.158277	0.654683
51	novel.982	novel.2478	0.53475	0.321214
52	novel.982	novel.238	0.323297	-0.490463
53	novel.982	novel.2335	0.323421	0.490354
54	novel.982	novel.228	0.0677169	0.779251
55	novel.982	novel.2266	0.0775985	-0.762998
56	novel.982	novel.220	0.00569999	-0.937706
57	novel.982	novel.2143	0.0990129	-0.730708
58	novel.982	novel.2098	0.358236	-0.460366
59	novel.982	novel.2096	0.0709832	-0.773766
60	novel.982	novel.2068	0.21701	-0.590695
61	novel.982	novel.2044	0.01235	-0.907836
62	novel.982	novel.1933	0.280079	-0.529406
63	novel.982	novel.1840	0.298058	-0.51295
64	novel.982	novel.1836	0.0523847	-0.806798
65	novel.982	novel.1655	0.0674398	-0.779721
66	novel.982	novel.1615	0.294085	-0.516554
67	novel.982	novel.1602	0.387615	0.435857
68	novel.982	novel.1513	0.0653363	0.783324
69	novel.982	novel.1465	0.233522	-0.574037
70	novel.982	novel.1458	0.164924	-0.646995
71	novel.982	novel.1385	0.155437	0.658009
72	novel.982	novel.1369	0.00629595	0.934494
73	novel.982	novel.1363	0.035753	0.841362
74	novel.982	novel.1333	0.0951326	-0.736308
75	novel.982	novel.1264	0.318409	-0.494766
76	novel.982	novel.1255	0.375098	-0.446217
77	novel.982	novel.1220	0.459989	0.378013
78	novel.982	novel.122	0.200555	-0.607813
79	novel.982	novel.1212	0.189135	-0.620031
80	novel.982	novel.1206	0.106305	0.720442
81	novel.982	novel.1202	0.0872834	-0.747956
82	novel.982	novel.1148	0.328412	-0.485986
83	novel.982	ENSOARG00000026813	0.568026	0.296688
84	novel.982	ENSOARG00000026780	0.170211	-0.640973
85	novel.982	ENSOARG00000026496	0.0214603	0.877877
86	novel.982	ENSOARG00000025473	0.504884	-0.343599
87	novel.982	ENSOARG00000025182	0.0402962	0.831284
88	novel.982	ENSOARG00000025180	0.117461	0.705319
89	novel.982	ENSOARG00000023342	0.23622	-0.571361
90	novel.982	ENSOARG00000022952	0.212913	-0.594907
91	novel.982	ENSOARG00000022887	0.194228	-0.614545
92	novel.982	ENSOARG00000021050	0.136515	-0.68087
93	novel.982	ENSOARG00000021045	0.215466	-0.592278
94	novel.982	ENSOARG00000021044	0.0293211	-0.856725
95	novel.982	ENSOARG00000021012	7.29e-05	0.99302
96	novel.982	ENSOARG00000020892	0.0504887	-0.81045
97	novel.982	ENSOARG00000020858	0.215773	0.591963
98	novel.982	ENSOARG00000020830	0.0811689	0.75736
99	novel.982	ENSOARG00000020820	0.127236	-0.692578
100	novel.982	ENSOARG00000020808	0.201907	0.606386
101	novel.982	ENSOARG00000020667	0.106332	0.720405
102	novel.982	ENSOARG00000020555	0.137117	-0.680123
103	novel.982	ENSOARG00000020553	0.0182331	-0.887624
104	novel.982	ENSOARG00000020522	0.326784	-0.487408
105	novel.982	ENSOARG00000020462	0.21604	0.591689
106	novel.982	ENSOARG00000020290	0.158873	-0.653988
107	novel.982	ENSOARG00000020262	0.345541	0.471174
108	novel.982	ENSOARG00000020247	0.993815	0.00412316
109	novel.982	ENSOARG00000020239	0.00995751	0.917378
110	novel.982	ENSOARG00000020233	0.0280042	-0.860061
111	novel.982	ENSOARG00000020195	0.220274	-0.587363
112	novel.982	ENSOARG00000020179	0.0386855	0.834793
113	novel.982	ENSOARG00000020158	0.123312	-0.697639
114	novel.982	ENSOARG00000020128	0.264038	-0.544433
115	novel.982	ENSOARG00000020092	0.13073	0.688128
116	novel.982	ENSOARG00000020048	0.156056	0.657282
117	novel.982	ENSOARG00000020020	0.318425	-0.494751
118	novel.982	ENSOARG00000019966	0.201207	0.607124
119	novel.982	ENSOARG00000019924	0.0974567	0.732942
120	novel.982	ENSOARG00000019911	0.0174931	-0.889973
121	novel.982	ENSOARG00000019840	0.0100583	0.916955
122	novel.982	ENSOARG00000019721	0.530016	-0.324737
123	novel.982	ENSOARG00000019688	0.054127	-0.803496
124	novel.982	ENSOARG00000019538	0.320592	-0.492841
125	novel.982	ENSOARG00000019535	0.428564	0.40273
126	novel.982	ENSOARG00000019521	0.306494	-0.505358
127	novel.982	ENSOARG00000019515	0.140063	-0.676485
128	novel.982	ENSOARG00000019464	0.317835	-0.495273
129	novel.982	ENSOARG00000019457	0.251541	-0.556385
130	novel.982	ENSOARG00000019375	0.0922706	-0.740504
131	novel.982	ENSOARG00000019370	0.0554526	-0.801016
132	novel.982	ENSOARG00000019308	0.112718	-0.711667
133	novel.982	ENSOARG00000019163	0.485247	-0.358531
134	novel.982	ENSOARG00000019108	0.00438038	0.945463
135	novel.982	ENSOARG00000019043	0.417272	-0.411755
136	novel.982	ENSOARG00000018991	0.296025	-0.514791
137	novel.982	ENSOARG00000018710	0.0148318	0.898842
138	novel.982	ENSOARG00000018691	0.0535346	-0.804613
139	novel.982	ENSOARG00000018657	0.157672	0.655389
140	novel.982	ENSOARG00000018554	0.512806	0.337625
141	novel.982	ENSOARG00000018510	0.11589	-0.707408
142	novel.982	ENSOARG00000018382	0.197846	0.610685
143	novel.982	ENSOARG00000018347	0.00654962	0.933173
144	novel.982	ENSOARG00000018210	0.0612444	-0.790488
145	novel.982	ENSOARG00000018099	0.0618501	0.789414
146	novel.982	ENSOARG00000017923	0.18615	-0.623275
147	novel.982	ENSOARG00000017919	0.00137575	0.96956
148	novel.982	ENSOARG00000017912	0.320577	-0.492854
149	novel.982	ENSOARG00000017752	0.169349	-0.641949
150	novel.982	ENSOARG00000017648	6.13e-05	0.9936
151	novel.982	ENSOARG00000017634	0.0909466	-0.742464
152	novel.982	ENSOARG00000017592	0.251767	-0.556167
153	novel.982	ENSOARG00000017586	0.177768	-0.6325
154	novel.982	ENSOARG00000017527	0.0648747	-0.784122
155	novel.982	ENSOARG00000017485	0.839968	-0.107098
156	novel.982	ENSOARG00000017451	0.172401	-0.638502
157	novel.982	ENSOARG00000017216	0.144414	-0.671172
158	novel.982	ENSOARG00000017108	0.025682	-0.866131
159	novel.982	ENSOARG00000017083	0.141896	0.674238
160	novel.982	ENSOARG00000017076	0.0257928	-0.865835
161	novel.982	ENSOARG00000016748	0.00297232	0.955149
162	novel.982	ENSOARG00000016727	0.829167	0.114387
163	novel.982	ENSOARG00000016654	0.066305	-0.781659
164	novel.982	ENSOARG00000016591	0.420136	-0.409459
165	novel.982	ENSOARG00000016470	0.331014	-0.483718
166	novel.982	ENSOARG00000016412	0.167633	-0.6439
167	novel.982	ENSOARG00000016314	0.0303411	-0.854189
168	novel.982	ENSOARG00000016098	0.0364127	0.839863
169	novel.982	ENSOARG00000016089	0.307512	-0.504447
170	novel.982	ENSOARG00000016033	0.364385	-0.455179
171	novel.982	ENSOARG00000016003	0.264838	0.543675
172	novel.982	ENSOARG00000015970	0.0320092	-0.850128
173	novel.982	ENSOARG00000015908	0.322165	-0.491457
174	novel.982	ENSOARG00000015759	0.175404	-0.635134
175	novel.982	ENSOARG00000015735	0.26989	0.538911
176	novel.982	ENSOARG00000015723	0.0963701	-0.734511
177	novel.982	ENSOARG00000015695	0.316221	-0.496699
178	novel.982	ENSOARG00000015610	0.0255143	0.866579
179	novel.982	ENSOARG00000015497	0.160346	0.652276
180	novel.982	ENSOARG00000015314	0.0832795	-0.754079
181	novel.982	ENSOARG00000015106	0.630053	0.251964
182	novel.982	ENSOARG00000015083	0.165541	-0.646289
183	novel.982	ENSOARG00000015081	0.208785	0.599183
184	novel.982	ENSOARG00000015052	0.345433	0.471266
185	novel.982	ENSOARG00000015034	0.0947729	-0.736832
186	novel.982	ENSOARG00000014875	0.034634	0.843935
187	novel.982	ENSOARG00000014846	0.148574	0.666155
188	novel.982	ENSOARG00000014841	0.428175	0.40304
189	novel.982	ENSOARG00000014768	0.165159	-0.646726
190	novel.982	ENSOARG00000014764	0.33513	0.480144
191	novel.982	ENSOARG00000014678	0.0712033	0.773401
192	novel.982	ENSOARG00000014578	0.00988942	0.917665
193	novel.982	ENSOARG00000014532	0.197192	0.611381
194	novel.982	ENSOARG00000014514	0.443239	0.391117
195	novel.982	ENSOARG00000014486	0.100814	0.728142
196	novel.982	ENSOARG00000014263	0.0985579	-0.73136
197	novel.982	ENSOARG00000014244	0.431043	-0.40076
198	novel.982	ENSOARG00000014178	0.343082	-0.473284
199	novel.982	ENSOARG00000014116	0.815143	0.123872
200	novel.982	ENSOARG00000013986	0.0233536	0.872484
201	novel.982	ENSOARG00000013937	0.0412595	0.829217
202	novel.982	ENSOARG00000013931	0.0432906	-0.824932
203	novel.982	ENSOARG00000013900	0.112917	0.711398
204	novel.982	ENSOARG00000013873	0.329309	-0.485203
205	novel.982	ENSOARG00000013843	0.251908	-0.55603
206	novel.982	ENSOARG00000013802	0.0239778	-0.870753
207	novel.982	ENSOARG00000013560	0.000594595	0.980024
208	novel.982	ENSOARG00000013541	0.302225	-0.50919
209	novel.982	ENSOARG00000013521	0.113315	-0.710863
210	novel.982	ENSOARG00000013449	0.0652388	-0.783492
211	novel.982	ENSOARG00000013374	0.177994	-0.632249
212	novel.982	ENSOARG00000013258	0.103941	0.723735
213	novel.982	ENSOARG00000013115	0.0689379	-0.777187
214	novel.982	ENSOARG00000013109	0.0262255	0.864687
215	novel.982	ENSOARG00000013013	0.313451	-0.499155
216	novel.982	ENSOARG00000012934	0.445258	-0.389529
217	novel.982	ENSOARG00000012909	0.000209158	0.988168
218	novel.982	ENSOARG00000012780	0.0223874	-0.875209
219	novel.982	ENSOARG00000012768	0.00030983	0.985593
220	novel.982	ENSOARG00000012746	0.0528046	-0.805998
221	novel.982	ENSOARG00000012715	0.00396291	0.94815
222	novel.982	ENSOARG00000012705	0.135956	0.681566
223	novel.982	ENSOARG00000012648	0.0101154	0.916716
224	novel.982	ENSOARG00000012646	0.00850801	0.923711
225	novel.982	ENSOARG00000012641	0.128184	0.691364
226	novel.982	ENSOARG00000012584	0.422604	0.407484
227	novel.982	ENSOARG00000012558	0.0169257	0.891806
228	novel.982	ENSOARG00000012516	0.177157	-0.633179
229	novel.982	ENSOARG00000012512	0.940618	0.0396089
230	novel.982	ENSOARG00000012494	0.465302	-0.373887
231	novel.982	ENSOARG00000012484	0.038603	0.834974
232	novel.982	ENSOARG00000012448	0.00227496	0.960799
233	novel.982	ENSOARG00000012313	0.0226593	-0.874437
234	novel.982	ENSOARG00000012274	0.118823	-0.703517
235	novel.982	ENSOARG00000012170	0.0568437	-0.798443
236	novel.982	ENSOARG00000012060	0.195581	-0.613099
237	novel.982	ENSOARG00000011944	0.0703746	-0.774779
238	novel.982	ENSOARG00000011915	0.773593	0.152111
239	novel.982	ENSOARG00000011841	0.00209936	0.962352
240	novel.982	ENSOARG00000011761	0.267511	-0.54115
241	novel.982	ENSOARG00000011737	0.0350962	0.842867
242	novel.982	ENSOARG00000011381	0.0411493	0.829453
243	novel.982	ENSOARG00000011372	0.00301116	0.954855
244	novel.982	ENSOARG00000011345	0.0738665	0.769019
245	novel.982	ENSOARG00000011243	0.0451932	-0.821001
246	novel.982	ENSOARG00000011185	0.123587	-0.697282
247	novel.982	ENSOARG00000011171	0.0146841	-0.899356
248	novel.982	ENSOARG00000011169	0.797536	0.135811
249	novel.982	ENSOARG00000011125	0.358059	-0.460516
250	novel.982	ENSOARG00000010944	0.504028	-0.344246
251	novel.982	ENSOARG00000010899	0.0960276	0.735007
252	novel.982	ENSOARG00000010838	0.013858	-0.902277
253	novel.982	ENSOARG00000010691	0.0439824	-0.823493
254	novel.982	ENSOARG00000010591	0.724168	0.186034
255	novel.982	ENSOARG00000010555	0.292893	0.517638
256	novel.982	ENSOARG00000010484	0.962225	0.0251885
257	novel.982	ENSOARG00000010442	0.0801937	0.758888
258	novel.982	ENSOARG00000010374	0.235751	-0.571825
259	novel.982	ENSOARG00000010256	0.130012	0.689038
260	novel.982	ENSOARG00000010233	0.041108	-0.829541
261	novel.982	ENSOARG00000010070	0.15917	0.653642
262	novel.982	ENSOARG00000009973	0.112398	0.7121
263	novel.982	ENSOARG00000009944	0.097814	-0.732428
264	novel.982	ENSOARG00000009716	0.0912587	-0.742001
265	novel.982	ENSOARG00000009600	0.0125742	0.906989
266	novel.982	ENSOARG00000009490	0.00902189	0.92141
267	novel.982	ENSOARG00000009423	0.162088	-0.65026
268	novel.982	ENSOARG00000009414	0.266562	-0.542045
269	novel.982	ENSOARG00000009395	0.203932	0.604255
270	novel.982	ENSOARG00000009241	0.0037508	0.949569
271	novel.982	ENSOARG00000009185	0.377393	-0.444308
272	novel.982	ENSOARG00000009172	0.0230286	-0.873395
273	novel.982	ENSOARG00000009152	0.429738	-0.401797
274	novel.982	ENSOARG00000009059	0.525022	-0.328464
275	novel.982	ENSOARG00000009013	0.0216946	-0.877198
276	novel.982	ENSOARG00000009000	0.0971941	0.73332
277	novel.982	ENSOARG00000008968	0.0979063	0.732295
278	novel.982	ENSOARG00000008948	0.134753	0.683067
279	novel.982	ENSOARG00000008908	0.0503812	0.810659
280	novel.982	ENSOARG00000008834	0.159905	-0.652788
281	novel.982	ENSOARG00000008800	0.155066	-0.658446
282	novel.982	ENSOARG00000008774	0.793695	0.13842
283	novel.982	ENSOARG00000008659	0.685758	0.212703
284	novel.982	ENSOARG00000008646	0.295649	-0.515133
285	novel.982	ENSOARG00000008605	0.144257	-0.671362
286	novel.982	ENSOARG00000008579	0.408961	-0.41845
287	novel.982	ENSOARG00000008436	0.271307	-0.537581
288	novel.982	ENSOARG00000008354	0.482457	-0.360667
289	novel.982	ENSOARG00000008243	0.0132217	0.904585
290	novel.982	ENSOARG00000008205	0.00190365	0.964161
291	novel.982	ENSOARG00000008178	0.636294	-0.247526
292	novel.982	ENSOARG00000008164	0.00453379	0.944507
293	novel.982	ENSOARG00000008153	0.24315	-0.56454
294	novel.982	ENSOARG00000007991	0.909563	0.0603648
295	novel.982	ENSOARG00000007932	0.298387	0.512652
296	novel.982	ENSOARG00000007845	0.190658	-0.618385
297	novel.982	ENSOARG00000007679	0.00729514	0.929427
298	novel.982	ENSOARG00000007663	0.360597	-0.45837
299	novel.982	ENSOARG00000007547	0.238797	-0.568816
300	novel.982	ENSOARG00000007476	0.166959	-0.644668
301	novel.982	ENSOARG00000007475	0.129817	-0.689285
302	novel.982	ENSOARG00000007427	0.000273013	0.986478
303	novel.982	ENSOARG00000007391	0.153415	0.660394
304	novel.982	ENSOARG00000007382	0.309673	0.502517
305	novel.982	ENSOARG00000007318	0.232615	-0.57494
306	novel.982	ENSOARG00000007271	0.298251	0.512776
307	novel.982	ENSOARG00000007169	0.00218628	0.961576
308	novel.982	ENSOARG00000006674	0.0506499	-0.810137
309	novel.982	ENSOARG00000006648	0.302709	-0.508755
310	novel.982	ENSOARG00000006617	0.133272	0.684921
311	novel.982	ENSOARG00000006439	0.078282	0.76191
312	novel.982	ENSOARG00000006415	0.162752	0.649493
313	novel.982	ENSOARG00000006329	0.082251	-0.755673
314	novel.982	ENSOARG00000006251	0.0375066	0.837405
315	novel.982	ENSOARG00000006202	0.00944959	0.919543
316	novel.982	ENSOARG00000006030	0.214654	-0.593113
317	novel.982	ENSOARG00000005949	0.125096	-0.695329
318	novel.982	ENSOARG00000005894	0.222013	-0.585597
319	novel.982	ENSOARG00000005792	0.0759093	0.765707
320	novel.982	ENSOARG00000005780	0.0361954	-0.840355
321	novel.982	ENSOARG00000005756	0.352969	0.464833
322	novel.982	ENSOARG00000005525	0.13438	-0.683533
323	novel.982	ENSOARG00000005482	0.0624734	-0.788314
324	novel.982	ENSOARG00000005465	0.304274	-0.507348
325	novel.982	ENSOARG00000005436	0.28579	-0.524137
326	novel.982	ENSOARG00000005351	0.258469	-0.549731
327	novel.982	ENSOARG00000005274	0.308808	-0.503289
328	novel.982	ENSOARG00000005263	0.0184058	0.887082
329	novel.982	ENSOARG00000004963	0.000236989	0.987404
330	novel.982	ENSOARG00000004944	0.0800939	-0.759045
331	novel.982	ENSOARG00000004854	0.0159362	-0.895075
332	novel.982	ENSOARG00000004802	0.277237	-0.532044
333	novel.982	ENSOARG00000004669	0.507107	-0.34192
334	novel.982	ENSOARG00000004627	0.231319	-0.576232
335	novel.982	ENSOARG00000004520	0.173991	-0.636716
336	novel.982	ENSOARG00000004472	0.724908	0.185523
337	novel.982	ENSOARG00000004466	0.54785	0.31151
338	novel.982	ENSOARG00000004465	0.144223	-0.671403
339	novel.982	ENSOARG00000004424	0.0210924	-0.878951
340	novel.982	ENSOARG00000004234	0.151401	-0.662782
341	novel.982	ENSOARG00000004224	0.00201057	0.963162
342	novel.982	ENSOARG00000004210	0.201856	-0.606439
343	novel.982	ENSOARG00000004103	0.352846	-0.464938
344	novel.982	ENSOARG00000003830	0.0276599	0.860945
345	novel.982	ENSOARG00000003728	0.00129435	0.970479
346	novel.982	ENSOARG00000003703	0.020842	0.879687
347	novel.982	ENSOARG00000003690	0.440393	-0.393359
348	novel.982	ENSOARG00000003463	0.454023	-0.382662
349	novel.982	ENSOARG00000003452	0.505687	-0.342993
350	novel.982	ENSOARG00000003293	0.080848	0.757862
351	novel.982	ENSOARG00000003261	0.00132447	0.970136
352	novel.982	ENSOARG00000003259	0.112958	-0.711344
353	novel.982	ENSOARG00000003252	0.141446	0.674788
354	novel.982	ENSOARG00000003036	0.368274	-0.451915
355	novel.982	ENSOARG00000003029	0.102094	-0.72633
356	novel.982	ENSOARG00000003022	0.218817	-0.588848
357	novel.982	ENSOARG00000002912	0.14151	0.674711
358	novel.982	ENSOARG00000002866	0.0112161	0.912235
359	novel.982	ENSOARG00000002845	0.0188859	0.885589
360	novel.982	ENSOARG00000002815	0.120107	-0.701826
361	novel.982	ENSOARG00000002795	0.317457	-0.495606
362	novel.982	ENSOARG00000002762	0.176386	0.634038
363	novel.982	ENSOARG00000002761	0.00548101	0.938927
364	novel.982	ENSOARG00000002737	0.0227215	0.874261
365	novel.982	ENSOARG00000002699	0.0915725	-0.741536
366	novel.982	ENSOARG00000002637	0.00983996	0.917874
367	novel.982	ENSOARG00000002540	0.36591	-0.453898
368	novel.982	ENSOARG00000002511	0.263804	-0.544655
369	novel.982	ENSOARG00000002414	0.0836573	0.753496
370	novel.982	ENSOARG00000002356	0.354552	-0.463487
371	novel.982	ENSOARG00000002325	0.432298	0.399764
372	novel.982	ENSOARG00000002321	0.00315468	0.953783
373	novel.982	ENSOARG00000002316	0.141009	-0.675324
374	novel.982	ENSOARG00000002291	0.689818	0.209869
375	novel.982	ENSOARG00000002268	0.319834	-0.493508
376	novel.982	ENSOARG00000002265	0.160994	-0.651525
377	novel.982	ENSOARG00000002230	0.22214	-0.585467
378	novel.982	ENSOARG00000002203	0.00426476	0.946194
379	novel.982	ENSOARG00000002157	0.280503	-0.529014
380	novel.982	ENSOARG00000002143	0.0609526	-0.791008
381	novel.982	ENSOARG00000002089	0.176095	-0.634362
382	novel.982	ENSOARG00000002066	0.0838423	0.75321
383	novel.982	ENSOARG00000002042	0.0918312	-0.741153
384	novel.982	ENSOARG00000002036	0.0831015	-0.754354
385	novel.982	ENSOARG00000001869	0.111201	0.713723
386	novel.982	ENSOARG00000001834	0.0595216	0.79357
387	novel.982	ENSOARG00000001778	0.188908	-0.620277
388	novel.982	ENSOARG00000001579	0.0687614	-0.777484
389	novel.982	ENSOARG00000001539	0.217488	0.590206
390	novel.982	ENSOARG00000001516	0.441293	-0.39265
391	novel.982	ENSOARG00000001229	0.312711	-0.499813
392	novel.982	ENSOARG00000001198	0.415938	0.412827
393	novel.982	ENSOARG00000001158	0.0251013	-0.867689
394	novel.982	ENSOARG00000001131	0.0447123	-0.821987
395	novel.982	ENSOARG00000001101	0.271188	-0.537693
396	novel.982	ENSOARG00000000916	0.000479209	0.982073
397	novel.982	ENSOARG00000000888	0.00300267	0.954919
398	novel.982	ENSOARG00000000803	0.000862065	0.97593
399	novel.982	ENSOARG00000000785	0.0434871	-0.824522
400	novel.982	ENSOARG00000000760	0.321333	-0.492189
401	novel.982	ENSOARG00000000628	0.21871	-0.588958
402	novel.982	ENSOARG00000000562	0.287875	-0.522223
403	novel.982	ENSOARG00000000464	0.167324	-0.644252
404	novel.982	ENSOARG00000000450	0.111237	0.713674
405	novel.982	ENSOARG00000000443	0.0302585	-0.854393
406	novel.982	ENSOARG00000000421	0.225087	-0.582486
407	novel.982	ENSOARG00000000417	0.763231	0.15919
408	novel.982	ENSOARG00000000405	0.0108459	-0.913717
409	novel.982	ENSOARG00000000394	0.0671907	0.780145
410	novel.982	ENSOARG00000000345	0.189752	-0.619363
411	novel.982	ENSOARG00000000338	0.178663	-0.631507
412	novel.982	ENSOARG00000000285	0.32477	0.489171
413	novel.982	ENSOARG00000000267	0.290015	-0.520264
414	novel.982	ENSOARG00000000240	0.349485	-0.467801
415	novel.982	ENSOARG00000000155	0.17139	0.639641
416	novel.982	ENSOARG00000000118	0.385624	-0.437497
417	novel.982	ENSOARG00000000006	0.996862	-0.00209205
418	novel.944	novel.982	0.0742331	-0.768422
419	novel.944	novel.944	0	1
420	novel.944	novel.926	0.243794	-0.563911
421	novel.944	novel.919	0.0901076	0.743713
422	novel.944	novel.907	0.39688	-0.428262
423	novel.944	novel.868	0.251703	-0.556229
424	novel.944	novel.867	0.123029	-0.698007
425	novel.944	novel.857	0.112954	-0.711349
426	novel.944	novel.819	0.188723	-0.620478
427	novel.944	novel.805	0.13992	0.676661
428	novel.944	novel.78	0.262309	0.546073
429	novel.944	novel.693	0.000868431	0.975841
430	novel.944	novel.678	0.65513	0.234195
431	novel.944	novel.655	0.0461888	0.818975
432	novel.944	novel.650	0.0395247	0.832956
433	novel.944	novel.648	0.0912554	-0.742006
434	novel.944	novel.616	0.128353	-0.691148
435	novel.944	novel.478	0.140413	-0.676055
436	novel.944	novel.476	0.584898	0.284403
437	novel.944	novel.445	0.0237949	0.871258
438	novel.944	novel.444	0.241356	-0.566299
439	novel.944	novel.398	0.120118	-0.701811
440	novel.944	novel.394	0.103114	0.724894
441	novel.944	novel.381	0.0597994	0.79307
442	novel.944	novel.341	0.256736	-0.551389
443	novel.944	novel.338	0.0818864	0.75624
444	novel.944	novel.321	0.0191557	0.884758
445	novel.944	novel.3205	0.0855015	0.750665
446	novel.944	novel.3186	0.327201	0.487043
447	novel.944	novel.3140	0.131606	-0.687019
448	novel.944	novel.307	0.615775	0.262156
449	novel.944	novel.2935	0.346159	-0.470644
450	novel.944	novel.2934	0.0821408	-0.755844
451	novel.944	novel.2879	0.206813	-0.601238
452	novel.944	novel.2853	0.0324731	0.849017
453	novel.944	novel.2843	0.00878424	0.922466
454	novel.944	novel.2842	0.0951239	0.736321
455	novel.944	novel.2807	0.314781	0.497975
456	novel.944	novel.2792	0.133155	0.685068
457	novel.944	novel.2791	0.300093	0.511112
458	novel.944	novel.2783	0.745058	0.171647
459	novel.944	novel.2761	0.0504002	0.810622
460	novel.944	novel.2759	0.220428	0.587206
461	novel.944	novel.2721	0.116408	0.706718
462	novel.944	novel.2689	0.119754	0.702289
463	novel.944	novel.2673	0.118806	-0.703539
464	novel.944	novel.2651	0.34632	0.470506
465	novel.944	novel.2637	0.161805	-0.650587
466	novel.944	novel.2565	0.0333499	0.846936
467	novel.944	novel.2554	0.237153	-0.570438
468	novel.944	novel.2478	0.397627	-0.427653
469	novel.944	novel.238	0.520859	0.331579
470	novel.944	novel.2335	0.566256	-0.297982
471	novel.944	novel.228	0.0764704	-0.764804
472	novel.944	novel.2266	0.117476	0.705299
473	novel.944	novel.220	0.121831	0.699568
474	novel.944	novel.2143	0.0771214	0.763761
475	novel.944	novel.2098	0.065788	0.782546
476	novel.944	novel.2096	0.016975	0.891646
477	novel.944	novel.2068	0.0411015	0.829555
478	novel.944	novel.2044	0.0431704	0.825183
479	novel.944	novel.1933	0.223302	0.584289
480	novel.944	novel.1840	0.33899	0.476807
481	novel.944	novel.1836	0.00940867	0.91972
482	novel.944	novel.1655	0.0130171	0.905338
483	novel.944	novel.1615	0.0356173	0.841672
484	novel.944	novel.1602	0.331164	-0.483587
485	novel.944	novel.1513	0.139418	-0.677278
486	novel.944	novel.1465	0.0546689	0.802479
487	novel.944	novel.1458	0.10391	0.723778
488	novel.944	novel.1385	0.242836	-0.564849
489	novel.944	novel.1369	0.171996	-0.638958
490	novel.944	novel.1363	0.211545	-0.59632
491	novel.944	novel.1333	0.0788351	0.761032
492	novel.944	novel.1264	0.0681403	0.778533
493	novel.944	novel.1255	0.413027	0.415169
494	novel.944	novel.1220	0.370521	-0.450035
495	novel.944	novel.122	0.0392991	0.833448
496	novel.944	novel.1212	0.242534	0.565144
497	novel.944	novel.1206	0.110324	-0.714917
498	novel.944	novel.1202	0.24978	0.558087
499	novel.944	novel.1148	0.207257	0.600775
500	novel.944	ENSOARG00000026813	0.344221	-0.472305
501	novel.944	ENSOARG00000026780	0.112105	0.712496
502	novel.944	ENSOARG00000026496	0.129187	-0.690086
503	novel.944	ENSOARG00000025473	0.633961	0.249183
504	novel.944	ENSOARG00000025182	0.0814115	-0.756981
505	novel.944	ENSOARG00000025180	0.00473889	-0.943253
506	novel.944	ENSOARG00000023342	0.301625	0.50973
507	novel.944	ENSOARG00000022952	0.0101989	0.916368
508	novel.944	ENSOARG00000022887	0.235914	0.571664
509	novel.944	ENSOARG00000021050	0.0284399	0.858949
510	novel.944	ENSOARG00000021045	0.193014	0.615848
511	novel.944	ENSOARG00000021044	0.0137074	0.902819
512	novel.944	ENSOARG00000021012	0.106958	-0.719539
513	novel.944	ENSOARG00000020892	0.0271799	0.862187
514	novel.944	ENSOARG00000020858	0.23935	-0.568271
515	novel.944	ENSOARG00000020830	0.223959	-0.583625
516	novel.944	ENSOARG00000020820	0.00046209	0.982397
517	novel.944	ENSOARG00000020808	0.0263393	-0.864387
518	novel.944	ENSOARG00000020667	0.356638	-0.461718
519	novel.944	ENSOARG00000020555	0.179757	0.630295
520	novel.944	ENSOARG00000020553	0.0497003	0.811987
521	novel.944	ENSOARG00000020522	0.547446	0.311808
522	novel.944	ENSOARG00000020462	0.14929	-0.665298
523	novel.944	ENSOARG00000020290	0.371157	0.449503
524	novel.944	ENSOARG00000020262	0.0952018	-0.736207
525	novel.944	ENSOARG00000020247	0.578965	-0.288712
526	novel.944	ENSOARG00000020239	0.106992	-0.719491
527	novel.944	ENSOARG00000020233	0.261653	0.546696
528	novel.944	ENSOARG00000020195	0.355729	0.462489
529	novel.944	ENSOARG00000020179	0.0758209	-0.765849
530	novel.944	ENSOARG00000020158	0.010946	0.913314
531	novel.944	ENSOARG00000020128	0.519727	0.332427
532	novel.944	ENSOARG00000020092	0.362078	-0.457122
533	novel.944	ENSOARG00000020048	0.116523	-0.706565
534	novel.944	ENSOARG00000020020	0.192313	0.616601
535	novel.944	ENSOARG00000019966	0.150873	-0.663409
536	novel.944	ENSOARG00000019924	0.140733	-0.675663
537	novel.944	ENSOARG00000019911	0.169807	0.64143
538	novel.944	ENSOARG00000019840	0.178851	-0.631298
539	novel.944	ENSOARG00000019721	0.979831	-0.0134471
540	novel.944	ENSOARG00000019688	0.106036	0.720815
541	novel.944	ENSOARG00000019538	0.682735	0.214814
542	novel.944	ENSOARG00000019535	0.201949	-0.606341
543	novel.944	ENSOARG00000019521	0.0202975	0.881302
544	novel.944	ENSOARG00000019515	0.186098	0.623331
545	novel.944	ENSOARG00000019464	0.314313	0.49839
546	novel.944	ENSOARG00000019457	0.568848	0.296087
547	novel.944	ENSOARG00000019375	0.0413041	0.829122
548	novel.944	ENSOARG00000019370	0.00217889	0.961641
549	novel.944	ENSOARG00000019308	0.30518	0.506536
550	novel.944	ENSOARG00000019163	0.827202	0.115715
551	novel.944	ENSOARG00000019108	0.138674	-0.678196
552	novel.944	ENSOARG00000019043	0.274362	0.534723
553	novel.944	ENSOARG00000018991	0.0284201	0.858999
554	novel.944	ENSOARG00000018710	0.127171	-0.692661
555	novel.944	ENSOARG00000018691	0.0540268	0.803684
556	novel.944	ENSOARG00000018657	0.35735	-0.461115
557	novel.944	ENSOARG00000018554	0.130397	-0.688549
558	novel.944	ENSOARG00000018510	0.0435666	0.824357
559	novel.944	ENSOARG00000018382	0.122787	-0.698322
560	novel.944	ENSOARG00000018347	0.234883	-0.572686
561	novel.944	ENSOARG00000018210	0.0073913	0.928957
562	novel.944	ENSOARG00000018099	0.11042	-0.714786
563	novel.944	ENSOARG00000017923	0.0529936	0.805638
564	novel.944	ENSOARG00000017919	0.0318233	-0.850576
565	novel.944	ENSOARG00000017912	0.5995	0.273845
566	novel.944	ENSOARG00000017752	0.101859	0.726663
567	novel.944	ENSOARG00000017648	0.0993649	-0.730205
568	novel.944	ENSOARG00000017634	8.99e-06	0.997552
569	novel.944	ENSOARG00000017592	0.318244	0.494912
570	novel.944	ENSOARG00000017586	0.191516	0.61746
571	novel.944	ENSOARG00000017527	0.0282817	0.859352
572	novel.944	ENSOARG00000017485	0.804452	-0.131117
573	novel.944	ENSOARG00000017451	0.18224	0.627556
574	novel.944	ENSOARG00000017216	0.159122	0.653698
575	novel.944	ENSOARG00000017108	0.00662817	0.932768
576	novel.944	ENSOARG00000017083	0.307239	-0.504691
577	novel.944	ENSOARG00000017076	0.000538629	0.98099
578	novel.944	ENSOARG00000016748	0.207073	-0.600966
579	novel.944	ENSOARG00000016727	0.324649	-0.489277
580	novel.944	ENSOARG00000016654	0.0551686	0.801545
581	novel.944	ENSOARG00000016591	0.353083	0.464735
582	novel.944	ENSOARG00000016470	0.386567	0.436719
583	novel.944	ENSOARG00000016412	0.0283808	0.859099
584	novel.944	ENSOARG00000016314	0.0527522	0.806097
585	novel.944	ENSOARG00000016098	0.0657772	-0.782565
586	novel.944	ENSOARG00000016089	0.0218067	0.876874
587	novel.944	ENSOARG00000016033	0.679826	0.216849
588	novel.944	ENSOARG00000016003	0.221271	-0.586349
589	novel.944	ENSOARG00000015970	0.021618	0.877419
590	novel.944	ENSOARG00000015908	0.224743	0.582833
591	novel.944	ENSOARG00000015759	0.0827548	0.754891
592	novel.944	ENSOARG00000015735	0.0446289	-0.822159
593	novel.944	ENSOARG00000015723	0.488586	0.35598
594	novel.944	ENSOARG00000015695	0.151111	0.663127
595	novel.944	ENSOARG00000015610	0.142073	-0.674022
596	novel.944	ENSOARG00000015497	0.335065	-0.4802
597	novel.944	ENSOARG00000015314	0.157862	0.655168
598	novel.944	ENSOARG00000015106	0.428834	-0.402516
599	novel.944	ENSOARG00000015083	0.00975763	0.918224
600	novel.944	ENSOARG00000015081	0.0548815	-0.802081
601	novel.944	ENSOARG00000015052	0.295787	-0.515008
602	novel.944	ENSOARG00000015034	0.124138	0.696568
603	novel.944	ENSOARG00000014875	0.214287	-0.59349
604	novel.944	ENSOARG00000014846	0.135321	-0.682357
605	novel.944	ENSOARG00000014841	0.171081	-0.63999
606	novel.944	ENSOARG00000014768	0.0262184	0.864706
607	novel.944	ENSOARG00000014764	0.436128	-0.396729
608	novel.944	ENSOARG00000014678	0.242026	-0.565642
609	novel.944	ENSOARG00000014578	0.365956	-0.453859
610	novel.944	ENSOARG00000014532	0.121506	-0.699992
611	novel.944	ENSOARG00000014514	0.382188	-0.440334
612	novel.944	ENSOARG00000014486	0.0143119	-0.900662
613	novel.944	ENSOARG00000014263	0.0619604	0.789219
614	novel.944	ENSOARG00000014244	0.050155	0.811099
615	novel.944	ENSOARG00000014178	0.557261	0.304578
616	novel.944	ENSOARG00000014116	0.304101	-0.507504
617	novel.944	ENSOARG00000013986	0.0751214	-0.76698
618	novel.944	ENSOARG00000013937	0.0590928	-0.794344
619	novel.944	ENSOARG00000013931	0.0720686	0.771969
620	novel.944	ENSOARG00000013900	0.0776584	-0.762903
621	novel.944	ENSOARG00000013873	0.436523	0.396417
622	novel.944	ENSOARG00000013843	0.0184162	0.88705
623	novel.944	ENSOARG00000013802	0.0517122	0.808086
624	novel.944	ENSOARG00000013560	0.149875	-0.6646
625	novel.944	ENSOARG00000013541	0.253896	0.554115
626	novel.944	ENSOARG00000013521	0.302578	0.508873
627	novel.944	ENSOARG00000013449	0.0141486	0.90124
628	novel.944	ENSOARG00000013374	0.0397531	0.83246
629	novel.944	ENSOARG00000013258	0.310973	-0.501359
630	novel.944	ENSOARG00000013115	0.0885474	0.74605
631	novel.944	ENSOARG00000013109	0.0175887	-0.889666
632	novel.944	ENSOARG00000013013	0.0322282	0.849602
633	novel.944	ENSOARG00000012934	0.179821	0.630224
634	novel.944	ENSOARG00000012909	0.0713499	-0.773158
635	novel.944	ENSOARG00000012780	0.25413	0.55389
636	novel.944	ENSOARG00000012768	0.131747	-0.686842
637	novel.944	ENSOARG00000012746	0.182022	0.627796
638	novel.944	ENSOARG00000012715	0.176627	-0.633769
639	novel.944	ENSOARG00000012705	0.0284555	-0.85891
640	novel.944	ENSOARG00000012648	0.109943	-0.715436
641	novel.944	ENSOARG00000012646	0.113063	-0.711202
642	novel.944	ENSOARG00000012641	0.0309587	-0.852674
643	novel.944	ENSOARG00000012584	0.19677	-0.61183
644	novel.944	ENSOARG00000012558	0.117363	-0.705449
645	novel.944	ENSOARG00000012516	0.0615213	0.789997
646	novel.944	ENSOARG00000012512	0.531449	-0.323671
647	novel.944	ENSOARG00000012494	0.300542	0.510706
648	novel.944	ENSOARG00000012484	0.284921	-0.524936
649	novel.944	ENSOARG00000012448	0.193885	-0.614914
650	novel.944	ENSOARG00000012313	0.0931982	0.739137
651	novel.944	ENSOARG00000012274	0.215672	0.592067
652	novel.944	ENSOARG00000012170	0.0471602	0.817018
653	novel.944	ENSOARG00000012060	0.339528	0.476343
654	novel.944	ENSOARG00000011944	0.287231	0.522813
655	novel.944	ENSOARG00000011915	0.405762	-0.421038
656	novel.944	ENSOARG00000011841	0.235083	-0.572487
657	novel.944	ENSOARG00000011761	0.0376248	0.837141
658	novel.944	ENSOARG00000011737	0.249591	-0.558271
659	novel.944	ENSOARG00000011381	0.29646	-0.514397
660	novel.944	ENSOARG00000011372	0.222222	-0.585385
661	novel.944	ENSOARG00000011345	0.0265278	-0.863891
662	novel.944	ENSOARG00000011243	0.15924	0.653561
663	novel.944	ENSOARG00000011185	0.0253421	0.867041
664	novel.944	ENSOARG00000011171	0.121475	0.700032
665	novel.944	ENSOARG00000011169	0.396586	-0.428503
666	novel.944	ENSOARG00000011125	0.12103	0.700615
667	novel.944	ENSOARG00000010944	0.724749	0.185633
668	novel.944	ENSOARG00000010899	0.0862955	-0.749455
669	novel.944	ENSOARG00000010838	0.0112139	0.912243
670	novel.944	ENSOARG00000010691	0.33979	0.476117
671	novel.944	ENSOARG00000010591	0.316437	-0.496508
672	novel.944	ENSOARG00000010555	0.426374	-0.404474
673	novel.944	ENSOARG00000010484	0.450415	-0.385484
674	novel.944	ENSOARG00000010442	0.142738	-0.673211
675	novel.944	ENSOARG00000010374	0.639492	0.245256
676	novel.944	ENSOARG00000010256	0.0898541	-0.744092
677	novel.944	ENSOARG00000010233	0.229648	0.577902
678	novel.944	ENSOARG00000010070	0.249214	-0.558636
679	novel.944	ENSOARG00000009973	0.114946	-0.708671
680	novel.944	ENSOARG00000009944	0.00162328	0.966921
681	novel.944	ENSOARG00000009716	0.00062621	0.979498
682	novel.944	ENSOARG00000009600	0.053821	-0.804072
683	novel.944	ENSOARG00000009490	0.112857	-0.71148
684	novel.944	ENSOARG00000009423	0.00113496	0.972365
685	novel.944	ENSOARG00000009414	0.106649	0.719965
686	novel.944	ENSOARG00000009395	0.269416	-0.539356
687	novel.944	ENSOARG00000009241	0.240708	-0.566936
688	novel.944	ENSOARG00000009185	0.650008	0.237811
689	novel.944	ENSOARG00000009172	0.0652125	0.783538
690	novel.944	ENSOARG00000009152	0.783547	0.145325
691	novel.944	ENSOARG00000009059	0.677018	0.218814
692	novel.944	ENSOARG00000009013	0.188223	0.62102
693	novel.944	ENSOARG00000009000	0.0223901	-0.875202
694	novel.944	ENSOARG00000008968	0.13337	-0.684799
695	novel.944	ENSOARG00000008948	0.336366	-0.479074
696	novel.944	ENSOARG00000008908	0.110554	-0.714603
697	novel.944	ENSOARG00000008834	0.142586	0.673396
698	novel.944	ENSOARG00000008800	0.152669	0.661277
699	novel.944	ENSOARG00000008774	0.493999	-0.351854
700	novel.944	ENSOARG00000008659	0.307178	-0.504746
701	novel.944	ENSOARG00000008646	0.0534244	0.804821
702	novel.944	ENSOARG00000008605	0.345711	0.471028
703	novel.944	ENSOARG00000008579	0.291482	0.518925
704	novel.944	ENSOARG00000008436	0.438501	0.394853
705	novel.944	ENSOARG00000008354	0.657511	0.232516
706	novel.944	ENSOARG00000008243	0.313668	-0.498963
707	novel.944	ENSOARG00000008205	0.0773793	-0.763348
708	novel.944	ENSOARG00000008178	0.692101	0.208278
709	novel.944	ENSOARG00000008164	0.0200167	-0.882144
710	novel.944	ENSOARG00000008153	0.0831631	0.754259
711	novel.944	ENSOARG00000007991	0.307663	-0.504312
712	novel.944	ENSOARG00000007932	0.0949482	-0.736576
713	novel.944	ENSOARG00000007845	0.0246268	0.868975
714	novel.944	ENSOARG00000007679	0.0318874	-0.850421
715	novel.944	ENSOARG00000007663	0.470823	0.369617
716	novel.944	ENSOARG00000007547	0.016102	0.894521
717	novel.944	ENSOARG00000007476	0.145	0.670462
718	novel.944	ENSOARG00000007475	0.0519419	0.807645
719	novel.944	ENSOARG00000007427	0.145992	-0.669262
720	novel.944	ENSOARG00000007391	0.056376	-0.799305
721	novel.944	ENSOARG00000007382	0.375309	-0.446041
722	novel.944	ENSOARG00000007318	0.368382	0.451825
723	novel.944	ENSOARG00000007271	0.341597	-0.47456
724	novel.944	ENSOARG00000007169	0.0312309	-0.85201
725	novel.944	ENSOARG00000006674	0.272635	0.536337
726	novel.944	ENSOARG00000006648	0.0698691	0.775624
727	novel.944	ENSOARG00000006617	0.0372095	-0.838069
728	novel.944	ENSOARG00000006439	0.119923	-0.702067
729	novel.944	ENSOARG00000006415	0.191356	-0.617632
730	novel.944	ENSOARG00000006329	0.295091	0.51564
731	novel.944	ENSOARG00000006251	0.107484	-0.718812
732	novel.944	ENSOARG00000006202	0.112726	-0.711657
733	novel.944	ENSOARG00000006030	0.124211	0.696474
734	novel.944	ENSOARG00000005949	0.0455632	0.820246
735	novel.944	ENSOARG00000005894	0.180429	0.629552
132925	ENSOARG00000005792	ENSOARG00000005792	0	1
737	novel.944	ENSOARG00000005780	0.0149091	0.898574
738	novel.944	ENSOARG00000005756	0.197781	-0.610754
739	novel.944	ENSOARG00000005525	0.117392	0.70541
740	novel.944	ENSOARG00000005482	0.170437	0.640718
741	novel.944	ENSOARG00000005465	0.067145	0.780223
742	novel.944	ENSOARG00000005436	0.100904	0.728014
743	novel.944	ENSOARG00000005351	0.591118	0.279897
744	novel.944	ENSOARG00000005274	0.473364	0.367656
745	novel.944	ENSOARG00000005263	0.0715125	-0.772888
746	novel.944	ENSOARG00000004963	0.137233	-0.679979
747	novel.944	ENSOARG00000004944	0.0264165	0.864184
748	novel.944	ENSOARG00000004854	0.0882556	0.746489
749	novel.944	ENSOARG00000004802	0.0356109	0.841686
750	novel.944	ENSOARG00000004669	0.810863	0.126771
751	novel.944	ENSOARG00000004627	0.0155339	0.896432
752	novel.944	ENSOARG00000004520	0.23282	0.574735
753	novel.944	ENSOARG00000004472	0.575002	-0.291597
754	novel.944	ENSOARG00000004466	0.623909	-0.256342
755	novel.944	ENSOARG00000004465	0.115121	0.708436
756	novel.944	ENSOARG00000004424	0.0480114	0.815318
757	novel.944	ENSOARG00000004234	0.272219	0.536726
758	novel.944	ENSOARG00000004224	0.166596	-0.645083
759	novel.944	ENSOARG00000004210	0.00832396	0.924552
760	novel.944	ENSOARG00000004103	0.577105	0.290065
761	novel.944	ENSOARG00000003830	0.0629124	-0.787542
762	novel.944	ENSOARG00000003728	0.0737659	-0.769183
763	novel.944	ENSOARG00000003703	0.164117	-0.647922
764	novel.944	ENSOARG00000003690	0.592094	0.279191
765	novel.944	ENSOARG00000003463	0.828553	0.114802
766	novel.944	ENSOARG00000003452	0.694253	0.206778
767	novel.944	ENSOARG00000003293	0.253989	-0.554026
768	novel.944	ENSOARG00000003261	0.202712	-0.605537
769	novel.944	ENSOARG00000003259	0.0966075	0.734168
770	novel.944	ENSOARG00000003252	0.0551761	-0.801531
771	novel.944	ENSOARG00000003036	0.0240369	0.87059
772	novel.944	ENSOARG00000003029	0.231411	0.57614
773	novel.944	ENSOARG00000003022	0.723953	0.186183
774	novel.944	ENSOARG00000002912	0.160743	-0.651815
775	novel.944	ENSOARG00000002866	0.139113	-0.677654
776	novel.944	ENSOARG00000002845	0.202766	-0.605481
777	novel.944	ENSOARG00000002815	0.186891	0.622468
778	novel.944	ENSOARG00000002795	0.545434	0.313294
779	novel.944	ENSOARG00000002762	0.203693	-0.604505
780	novel.944	ENSOARG00000002761	0.0337802	-0.845924
781	novel.944	ENSOARG00000002737	0.0606471	-0.791552
782	novel.944	ENSOARG00000002699	0.22397	0.583614
783	novel.944	ENSOARG00000002637	0.0538366	-0.804043
784	novel.944	ENSOARG00000002540	0.439325	0.394203
785	novel.944	ENSOARG00000002511	0.370238	0.450272
786	novel.944	ENSOARG00000002414	0.0796651	-0.759721
787	novel.944	ENSOARG00000002356	0.473081	0.367875
788	novel.944	ENSOARG00000002325	0.386758	-0.436562
789	novel.944	ENSOARG00000002321	0.129218	-0.690046
790	novel.944	ENSOARG00000002316	0.179814	0.630231
791	novel.944	ENSOARG00000002291	0.457788	-0.379726
792	novel.944	ENSOARG00000002268	0.68423	0.21377
793	novel.944	ENSOARG00000002265	0.305184	0.506531
794	novel.944	ENSOARG00000002230	0.247323	0.560471
795	novel.944	ENSOARG00000002203	0.150512	-0.66384
796	novel.944	ENSOARG00000002157	0.070729	0.774189
797	novel.944	ENSOARG00000002143	0.348579	0.468574
798	novel.944	ENSOARG00000002089	0.375778	0.445651
799	novel.944	ENSOARG00000002066	0.155112	-0.658392
800	novel.944	ENSOARG00000002042	0.122897	0.698179
801	novel.944	ENSOARG00000002036	0.00320651	0.953402
802	novel.944	ENSOARG00000001869	0.0895819	-0.744498
803	novel.944	ENSOARG00000001834	0.166674	-0.644993
804	novel.944	ENSOARG00000001778	0.063398	0.786691
805	novel.944	ENSOARG00000001579	0.0819444	0.75615
806	novel.944	ENSOARG00000001539	0.0523572	-0.806851
807	novel.944	ENSOARG00000001516	0.0723325	0.771534
808	novel.944	ENSOARG00000001229	0.206659	0.601399
809	novel.944	ENSOARG00000001198	0.0532193	-0.80521
810	novel.944	ENSOARG00000001158	0.0760581	0.765467
811	novel.944	ENSOARG00000001131	0.219566	0.588084
812	novel.944	ENSOARG00000001101	0.00653252	0.933261
813	novel.944	ENSOARG00000000916	0.15053	-0.663819
814	novel.944	ENSOARG00000000888	0.173087	-0.63773
815	novel.944	ENSOARG00000000803	0.129522	-0.689659
816	novel.944	ENSOARG00000000785	0.0129002	0.905771
817	novel.944	ENSOARG00000000760	0.090378	0.74331
818	novel.944	ENSOARG00000000628	0.00367582	0.95008
819	novel.944	ENSOARG00000000562	0.236693	0.570892
820	novel.944	ENSOARG00000000464	0.241319	0.566336
821	novel.944	ENSOARG00000000450	0.322799	-0.4909
822	novel.944	ENSOARG00000000443	0.0253843	0.866927
823	novel.944	ENSOARG00000000421	0.0733934	0.769792
824	novel.944	ENSOARG00000000417	0.362179	-0.457036
825	novel.944	ENSOARG00000000405	0.0676015	0.779447
826	novel.944	ENSOARG00000000394	0.127123	-0.692722
827	novel.944	ENSOARG00000000345	0.0398063	0.832344
828	novel.944	ENSOARG00000000338	0.50873	0.340695
829	novel.944	ENSOARG00000000285	0.120433	-0.701398
830	novel.944	ENSOARG00000000267	0.0339258	0.845583
831	novel.944	ENSOARG00000000240	0.518053	0.333683
832	novel.944	ENSOARG00000000155	0.144605	-0.67094
833	novel.944	ENSOARG00000000118	0.0197838	0.882846
834	novel.944	ENSOARG00000000006	0.442999	-0.391307
835	novel.926	novel.982	0.70718	0.197792
836	novel.926	novel.944	0.243794	-0.563911
837	novel.926	novel.926	0	1
838	novel.926	novel.919	0.183943	-0.625687
839	novel.926	novel.907	0.00155054	0.967674
840	novel.926	novel.868	0.307769	0.504217
841	novel.926	novel.867	0.636145	0.247631
842	novel.926	novel.857	0.682086	0.215268
843	novel.926	novel.819	0.0265902	0.863727
844	novel.926	novel.805	0.202316	-0.605954
845	novel.926	novel.78	0.125019	-0.695428
846	novel.926	novel.693	0.145948	-0.669315
847	novel.926	novel.678	0.363585	-0.455852
848	novel.926	novel.655	0.0881267	-0.746683
849	novel.926	novel.650	0.0673365	-0.779897
850	novel.926	novel.648	0.199656	0.608764
851	novel.926	novel.616	0.682446	0.215016
852	novel.926	novel.478	0.923996	0.0507125
853	novel.926	novel.476	0.45268	-0.383712
854	novel.926	novel.445	0.248168	-0.55965
855	novel.926	novel.444	0.24668	0.561097
856	novel.926	novel.398	0.0382482	0.835757
857	novel.926	novel.394	0.0797127	-0.759646
858	novel.926	novel.381	0.0443823	-0.822667
859	novel.926	novel.341	0.989183	-0.00721171
860	novel.926	novel.338	0.0351293	-0.842791
861	novel.926	novel.321	0.281431	-0.528155
862	novel.926	novel.3205	0.113975	-0.709974
863	novel.926	novel.3186	0.121883	-0.6995
864	novel.926	novel.3140	0.156892	0.656302
865	novel.926	novel.307	0.272874	-0.536114
866	novel.926	novel.2935	0.158976	0.653869
867	novel.926	novel.2934	0.491596	0.353684
868	novel.926	novel.2879	0.293227	0.517334
869	novel.926	novel.2853	0.161043	-0.651468
870	novel.926	novel.2843	0.218698	-0.58897
871	novel.926	novel.2842	0.405619	-0.421154
872	novel.926	novel.2807	0.405285	-0.421425
873	novel.926	novel.2792	0.200517	-0.607853
874	novel.926	novel.2791	0.0149771	-0.898339
875	novel.926	novel.2783	0.371547	-0.449177
876	novel.926	novel.2761	0.408025	-0.419206
877	novel.926	novel.2759	0.0447142	-0.821983
878	novel.926	novel.2721	0.0253833	-0.86693
879	novel.926	novel.2689	0.342936	-0.473409
880	novel.926	novel.2673	0.318606	0.494592
881	novel.926	novel.2651	0.211153	-0.596725
882	novel.926	novel.2637	0.912836	0.0581751
883	novel.926	novel.2565	0.0139442	-0.901968
884	novel.926	novel.2554	0.313578	0.499042
885	novel.926	novel.2478	0.0376336	0.837121
886	novel.926	novel.238	0.259756	-0.548503
887	novel.926	novel.2335	0.166824	0.644822
888	novel.926	novel.228	0.364699	0.454916
889	novel.926	novel.2266	0.174782	-0.63583
890	novel.926	novel.220	0.417928	-0.411229
891	novel.926	novel.2143	0.122464	-0.698742
892	novel.926	novel.2098	0.237108	-0.570483
893	novel.926	novel.2096	0.3174	-0.495657
894	novel.926	novel.2068	0.0154869	-0.896592
895	novel.926	novel.2044	0.278011	-0.531324
896	novel.926	novel.1933	0.146752	-0.668345
897	novel.926	novel.1840	0.199158	-0.609292
898	novel.926	novel.1836	0.14331	-0.672514
899	novel.926	novel.1655	0.131251	-0.687468
900	novel.926	novel.1615	0.0422121	-0.827195
901	novel.926	novel.1602	0.168413	0.643013
902	novel.926	novel.1513	0.205126	0.603002
903	novel.926	novel.1465	0.0477833	-0.815773
904	novel.926	novel.1458	0.0407333	-0.830344
905	novel.926	novel.1385	0.142516	0.673481
906	novel.926	novel.1369	0.698445	0.203861
907	novel.926	novel.1363	0.306686	0.505186
908	novel.926	novel.1333	0.267382	-0.541272
909	novel.926	novel.1264	0.0162174	-0.894137
910	novel.926	novel.1255	0.129617	-0.689539
911	novel.926	novel.1220	0.018613	0.886435
912	novel.926	novel.122	0.0484945	-0.81436
913	novel.926	novel.1212	0.169043	-0.642297
914	novel.926	novel.1206	0.201418	0.606902
915	novel.926	novel.1202	0.212515	-0.595318
916	novel.926	novel.1148	0.0139661	-0.90189
917	novel.926	ENSOARG00000026813	0.0394589	0.8331
918	novel.926	ENSOARG00000026780	0.278541	-0.530833
919	novel.926	ENSOARG00000026496	0.318965	0.494275
920	novel.926	ENSOARG00000025473	0.33047	-0.484192
921	novel.926	ENSOARG00000025182	0.280957	0.528594
922	novel.926	ENSOARG00000025180	0.0700925	0.77525
923	novel.926	ENSOARG00000023342	0.127673	-0.692017
924	novel.926	ENSOARG00000022952	0.103822	-0.723901
925	novel.926	ENSOARG00000022887	0.11148	-0.713344
926	novel.926	ENSOARG00000021050	0.145838	-0.669448
927	novel.926	ENSOARG00000021045	0.0770837	-0.763821
928	novel.926	ENSOARG00000021044	0.150217	-0.664191
929	novel.926	ENSOARG00000021012	0.867363	0.088657
930	novel.926	ENSOARG00000020892	0.126337	-0.693731
931	novel.926	ENSOARG00000020858	0.200722	0.607636
932	novel.926	ENSOARG00000020830	0.447611	0.387682
933	novel.926	ENSOARG00000020820	0.203556	-0.604649
934	novel.926	ENSOARG00000020808	0.0728262	0.770722
935	novel.926	ENSOARG00000020667	0.519726	0.332428
936	novel.926	ENSOARG00000020555	0.0951559	-0.736274
937	novel.926	ENSOARG00000020553	0.202855	-0.605387
938	novel.926	ENSOARG00000020522	0.301267	-0.510053
939	novel.926	ENSOARG00000020462	0.278635	0.530745
940	novel.926	ENSOARG00000020290	0.209707	-0.598225
941	novel.926	ENSOARG00000020262	0.0232328	0.872822
942	novel.926	ENSOARG00000020247	0.0158924	0.895222
943	novel.926	ENSOARG00000020239	0.325722	0.488337
944	novel.926	ENSOARG00000020233	0.43349	-0.398818
945	novel.926	ENSOARG00000020195	0.139361	-0.677349
946	novel.926	ENSOARG00000020179	0.223841	0.583745
947	novel.926	ENSOARG00000020158	0.190116	-0.61897
948	novel.926	ENSOARG00000020128	0.191174	-0.617828
949	novel.926	ENSOARG00000020092	0.41037	0.417312
950	novel.926	ENSOARG00000020048	0.215753	0.591984
951	novel.926	ENSOARG00000020020	0.0146795	-0.899372
952	novel.926	ENSOARG00000019966	0.164694	0.647259
953	novel.926	ENSOARG00000019924	0.0926062	0.740009
954	novel.926	ENSOARG00000019911	0.385354	-0.43772
955	novel.926	ENSOARG00000019840	0.517616	0.33401
956	novel.926	ENSOARG00000019721	0.617636	-0.260824
957	novel.926	ENSOARG00000019688	0.13392	-0.684108
958	novel.926	ENSOARG00000019538	0.370217	-0.450289
959	novel.926	ENSOARG00000019535	0.0200869	0.881933
960	novel.926	ENSOARG00000019521	0.274067	-0.534998
961	novel.926	ENSOARG00000019515	0.0878934	-0.747035
962	novel.926	ENSOARG00000019464	0.181182	-0.628721
963	novel.926	ENSOARG00000019457	0.294649	-0.51604
964	novel.926	ENSOARG00000019375	0.12613	-0.693997
965	novel.926	ENSOARG00000019370	0.17103	-0.640048
966	novel.926	ENSOARG00000019308	0.208561	-0.599416
967	novel.926	ENSOARG00000019163	0.508252	-0.341056
968	novel.926	ENSOARG00000019108	0.663764	0.228114
969	novel.926	ENSOARG00000019043	0.219072	-0.588587
970	novel.926	ENSOARG00000018991	0.0359786	-0.840848
971	novel.926	ENSOARG00000018710	0.582375	0.286234
972	novel.926	ENSOARG00000018691	0.171045	-0.640031
973	novel.926	ENSOARG00000018657	0.43515	0.397503
974	novel.926	ENSOARG00000018554	0.00254403	0.95853
975	novel.926	ENSOARG00000018510	0.0729476	-0.770523
976	novel.926	ENSOARG00000018382	0.0378279	0.836689
977	novel.926	ENSOARG00000018347	0.675918	0.219584
978	novel.926	ENSOARG00000018210	0.117317	-0.705509
979	novel.926	ENSOARG00000018099	0.194988	0.613733
980	novel.926	ENSOARG00000017923	0.0467137	-0.817915
981	novel.926	ENSOARG00000017919	0.488468	0.356069
982	novel.926	ENSOARG00000017912	0.349496	-0.467791
983	novel.926	ENSOARG00000017752	0.0295998	-0.856028
984	novel.926	ENSOARG00000017648	0.77833	0.14888
985	novel.926	ENSOARG00000017634	0.210626	-0.597271
986	novel.926	ENSOARG00000017592	0.308236	-0.5038
987	novel.926	ENSOARG00000017586	0.0648866	-0.784101
988	novel.926	ENSOARG00000017527	0.0977551	-0.732512
989	novel.926	ENSOARG00000017485	0.0415281	0.828645
990	novel.926	ENSOARG00000017451	0.0821801	-0.755783
991	novel.926	ENSOARG00000017216	0.215287	-0.592462
992	novel.926	ENSOARG00000017108	0.292556	-0.517945
993	novel.926	ENSOARG00000017083	0.29285	0.517678
994	novel.926	ENSOARG00000017076	0.25827	-0.549922
995	novel.926	ENSOARG00000016748	0.872819	-0.0849921
996	novel.926	ENSOARG00000016727	0.00450329	0.944696
997	novel.926	ENSOARG00000016654	0.0869104	-0.748521
998	novel.926	ENSOARG00000016591	0.0604488	-0.791907
999	novel.926	ENSOARG00000016470	0.160464	-0.652139
1000	novel.926	ENSOARG00000016412	0.0490391	-0.813285
1001	novel.926	ENSOARG00000016314	0.438496	-0.394857
1002	novel.926	ENSOARG00000016098	0.371429	0.449276
1003	novel.926	ENSOARG00000016089	0.0195829	-0.883454
1004	novel.926	ENSOARG00000016033	0.272681	-0.536294
1005	novel.926	ENSOARG00000016003	0.140828	0.675546
1006	novel.926	ENSOARG00000015970	0.338938	-0.476851
1007	novel.926	ENSOARG00000015908	0.335051	-0.480213
1008	novel.926	ENSOARG00000015759	0.0277677	-0.860668
1009	novel.926	ENSOARG00000015735	0.0148794	0.898677
1010	novel.926	ENSOARG00000015723	0.491285	-0.353921
1011	novel.926	ENSOARG00000015695	0.172129	-0.638808
1012	novel.926	ENSOARG00000015610	0.291205	0.519177
1013	novel.926	ENSOARG00000015497	0.300682	0.51058
1014	novel.926	ENSOARG00000015314	0.247448	-0.56035
1015	novel.926	ENSOARG00000015106	0.0565189	0.799041
1016	novel.926	ENSOARG00000015083	0.0814593	-0.756906
1017	novel.926	ENSOARG00000015081	0.0547534	0.802321
1018	novel.926	ENSOARG00000015052	0.0259216	0.865493
1019	novel.926	ENSOARG00000015034	0.144087	-0.671569
1020	novel.926	ENSOARG00000014875	0.358035	0.460535
1021	novel.926	ENSOARG00000014846	0.0761976	0.765243
1022	novel.926	ENSOARG00000014841	0.0791537	0.760528
1023	novel.926	ENSOARG00000014768	0.378246	-0.4436
1024	novel.926	ENSOARG00000014764	0.143294	0.672533
1025	novel.926	ENSOARG00000014678	0.281188	0.52838
1026	novel.926	ENSOARG00000014578	0.869552	-0.0871864
1027	novel.926	ENSOARG00000014532	0.0465281	0.81829
1028	novel.926	ENSOARG00000014514	0.036054	0.840676
1029	novel.926	ENSOARG00000014486	0.0641993	0.785294
1030	novel.926	ENSOARG00000014263	0.15702	-0.656153
1031	novel.926	ENSOARG00000014244	0.00835919	-0.92439
1032	novel.926	ENSOARG00000014178	0.601552	-0.272367
1033	novel.926	ENSOARG00000014116	0.00294715	0.955341
1034	novel.926	ENSOARG00000013986	0.296054	0.514765
1035	novel.926	ENSOARG00000013937	0.195512	0.613173
1036	novel.926	ENSOARG00000013931	0.213126	-0.594686
1037	novel.926	ENSOARG00000013900	0.193348	0.615489
1038	novel.926	ENSOARG00000013873	0.228656	-0.578896
1039	novel.926	ENSOARG00000013843	0.105352	-0.721765
1040	novel.926	ENSOARG00000013802	0.276633	-0.532606
1041	novel.926	ENSOARG00000013560	0.723339	0.186606
1042	novel.926	ENSOARG00000013541	0.294114	-0.516527
1043	novel.926	ENSOARG00000013521	0.195857	-0.612804
1044	novel.926	ENSOARG00000013449	0.13938	-0.677326
1045	novel.926	ENSOARG00000013374	0.0286285	-0.85847
1046	novel.926	ENSOARG00000013258	0.223583	0.584005
1047	novel.926	ENSOARG00000013115	0.185404	-0.624089
1048	novel.926	ENSOARG00000013109	0.221297	0.586323
1049	novel.926	ENSOARG00000013013	0.0280315	-0.859991
1050	novel.926	ENSOARG00000012934	0.00593816	-0.936404
1051	novel.926	ENSOARG00000012909	0.536512	0.319905
1052	novel.926	ENSOARG00000012780	0.467554	-0.372143
1053	novel.926	ENSOARG00000012768	0.895582	0.0697249
1054	novel.926	ENSOARG00000012746	0.352762	-0.465008
1055	novel.926	ENSOARG00000012715	0.956995	0.0286781
1056	novel.926	ENSOARG00000012705	0.0696775	0.775944
1057	novel.926	ENSOARG00000012648	0.364035	0.455474
1058	novel.926	ENSOARG00000012646	0.397224	0.427981
1059	novel.926	ENSOARG00000012641	0.0468494	0.817642
1060	novel.926	ENSOARG00000012584	0.0697164	0.775879
1061	novel.926	ENSOARG00000012558	0.290112	0.520175
1062	novel.926	ENSOARG00000012516	0.0617245	-0.789637
1063	novel.926	ENSOARG00000012512	0.0083975	0.924215
1064	novel.926	ENSOARG00000012494	0.0161157	-0.894475
1065	novel.926	ENSOARG00000012484	0.496637	0.349848
1066	novel.926	ENSOARG00000012448	0.77793	0.149153
1067	novel.926	ENSOARG00000012313	0.275535	-0.533629
1068	novel.926	ENSOARG00000012274	0.143958	-0.671726
1069	novel.926	ENSOARG00000012170	0.180066	-0.629953
1070	novel.926	ENSOARG00000012060	0.158046	-0.654953
1071	novel.926	ENSOARG00000011944	0.339751	-0.47615
1072	novel.926	ENSOARG00000011915	0.00422409	0.946453
1073	novel.926	ENSOARG00000011841	0.973083	-0.0179467
1074	novel.926	ENSOARG00000011761	0.0652508	-0.783472
1075	novel.926	ENSOARG00000011737	0.616967	0.261302
1076	novel.926	ENSOARG00000011381	0.46507	0.374067
1077	novel.926	ENSOARG00000011372	0.861158	-0.0928282
1078	novel.926	ENSOARG00000011345	0.0875327	0.747579
1079	novel.926	ENSOARG00000011243	0.284014	-0.525771
1080	novel.926	ENSOARG00000011185	0.0409815	-0.829811
1081	novel.926	ENSOARG00000011171	0.315201	-0.497603
1082	novel.926	ENSOARG00000011169	0.0153556	0.897039
1083	novel.926	ENSOARG00000011125	0.205141	-0.602986
1084	novel.926	ENSOARG00000010944	0.492777	-0.352784
1085	novel.926	ENSOARG00000010899	0.0752657	0.766746
1086	novel.926	ENSOARG00000010838	0.245179	-0.562558
1087	novel.926	ENSOARG00000010691	0.491685	-0.353616
1088	novel.926	ENSOARG00000010591	0.0135003	0.903568
1089	novel.926	ENSOARG00000010555	0.204517	0.603641
1090	novel.926	ENSOARG00000010484	0.0935427	0.738632
1091	novel.926	ENSOARG00000010442	0.320877	0.49259
1092	novel.926	ENSOARG00000010374	0.408596	-0.418744
1093	novel.926	ENSOARG00000010256	0.0630945	0.787223
1094	novel.926	ENSOARG00000010233	0.364916	-0.454733
1095	novel.926	ENSOARG00000010070	0.259864	0.5484
1096	novel.926	ENSOARG00000009973	0.0970257	0.733563
1097	novel.926	ENSOARG00000009944	0.215431	-0.592315
1098	novel.926	ENSOARG00000009716	0.153082	-0.660788
1099	novel.926	ENSOARG00000009600	0.276003	0.533193
1100	novel.926	ENSOARG00000009490	0.628573	0.253017
1101	novel.926	ENSOARG00000009423	0.124104	-0.696612
1102	novel.926	ENSOARG00000009414	0.00893157	-0.92181
1103	novel.926	ENSOARG00000009395	0.10486	0.722451
1104	novel.926	ENSOARG00000009241	0.833609	-0.111388
1105	novel.926	ENSOARG00000009185	0.416548	-0.412337
1106	novel.926	ENSOARG00000009172	0.245016	-0.562718
1107	novel.926	ENSOARG00000009152	0.329279	-0.485229
1108	novel.926	ENSOARG00000009059	0.381324	-0.441049
1109	novel.926	ENSOARG00000009013	0.390007	-0.43389
1110	novel.926	ENSOARG00000009000	0.0588218	0.794834
1111	novel.926	ENSOARG00000008968	0.305872	0.505915
1112	novel.926	ENSOARG00000008948	0.283558	0.526191
1113	novel.926	ENSOARG00000008908	0.198268	0.610236
1114	novel.926	ENSOARG00000008834	0.0533927	-0.804881
1115	novel.926	ENSOARG00000008800	0.0559098	-0.800167
1116	novel.926	ENSOARG00000008774	0.00505611	0.941366
1117	novel.926	ENSOARG00000008659	0.0024576	0.959245
1118	novel.926	ENSOARG00000008646	0.167449	-0.644109
1119	novel.926	ENSOARG00000008605	0.359463	-0.459328
1120	novel.926	ENSOARG00000008579	0.019312	-0.884279
1121	novel.926	ENSOARG00000008436	0.233484	-0.574075
1122	novel.926	ENSOARG00000008354	0.345193	-0.471472
1123	novel.926	ENSOARG00000008243	0.722066	0.187486
1124	novel.926	ENSOARG00000008205	0.501853	0.345892
1125	novel.926	ENSOARG00000008178	0.0931656	-0.739185
1126	novel.926	ENSOARG00000008164	0.338365	0.477346
1127	novel.926	ENSOARG00000008153	0.0496224	-0.81214
1128	novel.926	ENSOARG00000007991	0.00186653	0.964514
1129	novel.926	ENSOARG00000007932	0.0405196	0.830803
1130	novel.926	ENSOARG00000007845	0.0912455	-0.74202
1131	novel.926	ENSOARG00000007679	0.347789	0.469249
1132	novel.926	ENSOARG00000007663	0.229493	-0.578058
1133	novel.926	ENSOARG00000007547	0.0425237	-0.826539
1134	novel.926	ENSOARG00000007476	0.148928	-0.665732
1135	novel.926	ENSOARG00000007475	0.0743777	-0.768186
1136	novel.926	ENSOARG00000007427	0.822222	0.119082
1137	novel.926	ENSOARG00000007391	0.0372634	0.837948
1138	novel.926	ENSOARG00000007382	0.246482	0.561289
1139	novel.926	ENSOARG00000007318	0.239501	-0.568123
1140	novel.926	ENSOARG00000007271	0.137792	0.679286
1141	novel.926	ENSOARG00000007169	0.390549	0.433445
1142	novel.926	ENSOARG00000006674	0.381662	-0.440769
1143	novel.926	ENSOARG00000006648	0.0634234	-0.786647
1144	novel.926	ENSOARG00000006617	0.0759903	0.765576
1145	novel.926	ENSOARG00000006439	0.191119	0.617887
1146	novel.926	ENSOARG00000006415	0.0995425	0.729951
1147	novel.926	ENSOARG00000006329	0.261987	-0.546379
1148	novel.926	ENSOARG00000006251	0.420479	0.409184
1149	novel.926	ENSOARG00000006202	0.35214	0.465538
1150	novel.926	ENSOARG00000006030	0.0216872	-0.877219
1151	novel.926	ENSOARG00000005949	0.0359995	-0.8408
1152	novel.926	ENSOARG00000005894	0.141265	-0.675011
1153	novel.926	ENSOARG00000005792	0.13316	0.685062
1154	novel.926	ENSOARG00000005780	0.172066	-0.638879
1155	novel.926	ENSOARG00000005756	0.233375	0.574184
1156	novel.926	ENSOARG00000005525	0.077109	-0.76378
1157	novel.926	ENSOARG00000005482	0.345123	-0.471532
1158	novel.926	ENSOARG00000005465	0.0377298	-0.836907
1159	novel.926	ENSOARG00000005436	0.0106262	-0.914609
1160	novel.926	ENSOARG00000005351	0.339554	-0.47632
1161	novel.926	ENSOARG00000005274	0.196405	-0.612219
1162	novel.926	ENSOARG00000005263	0.260254	0.548028
1163	novel.926	ENSOARG00000004963	0.817157	0.122508
1164	novel.926	ENSOARG00000004944	0.0759067	-0.765711
1165	novel.926	ENSOARG00000004854	0.26237	-0.546015
1166	novel.926	ENSOARG00000004802	0.252762	-0.555207
1167	novel.926	ENSOARG00000004669	0.446747	-0.38836
1168	novel.926	ENSOARG00000004627	0.0964546	-0.734389
1169	novel.926	ENSOARG00000004520	0.106048	-0.720798
1170	novel.926	ENSOARG00000004472	0.0892483	0.744998
1171	novel.926	ENSOARG00000004466	0.273678	0.535362
1172	novel.926	ENSOARG00000004465	0.0490855	-0.813194
1173	novel.926	ENSOARG00000004424	0.294593	-0.516092
1174	novel.926	ENSOARG00000004234	0.307023	-0.504884
1175	novel.926	ENSOARG00000004224	0.771886	0.153277
1176	novel.926	ENSOARG00000004210	0.231353	-0.576198
1177	novel.926	ENSOARG00000004103	0.218506	-0.589166
1178	novel.926	ENSOARG00000003830	0.261983	0.546383
1179	novel.926	ENSOARG00000003728	0.480421	0.362229
1180	novel.926	ENSOARG00000003703	0.446186	0.388801
1181	novel.926	ENSOARG00000003690	0.22991	-0.57764
1182	novel.926	ENSOARG00000003463	0.325463	-0.488564
1183	novel.926	ENSOARG00000003452	0.236202	-0.571378
1184	novel.926	ENSOARG00000003293	0.351026	0.466486
1185	novel.926	ENSOARG00000003261	0.970358	-0.0197641
1186	novel.926	ENSOARG00000003259	0.157414	-0.655691
1187	novel.926	ENSOARG00000003252	0.0773061	0.763465
1188	novel.926	ENSOARG00000003036	0.189292	-0.619862
1189	novel.926	ENSOARG00000003029	0.269688	-0.539101
1190	novel.926	ENSOARG00000003022	0.592809	-0.278675
1191	novel.926	ENSOARG00000002912	0.365432	0.454299
1192	novel.926	ENSOARG00000002866	0.482457	0.360667
1193	novel.926	ENSOARG00000002845	0.502072	0.345726
1194	novel.926	ENSOARG00000002815	0.13727	-0.679933
1195	novel.926	ENSOARG00000002795	0.34978	-0.467549
1196	novel.926	ENSOARG00000002762	0.146202	0.669009
1197	novel.926	ENSOARG00000002761	0.289972	0.520303
1198	novel.926	ENSOARG00000002737	0.217967	0.589717
1199	novel.926	ENSOARG00000002699	0.255058	-0.552999
1200	novel.926	ENSOARG00000002637	0.406012	0.420836
1201	novel.926	ENSOARG00000002540	0.229171	-0.57838
1202	novel.926	ENSOARG00000002511	0.154143	-0.659533
1203	novel.926	ENSOARG00000002414	0.341296	0.474819
1204	novel.926	ENSOARG00000002356	0.162479	-0.649808
1205	novel.926	ENSOARG00000002325	0.0762937	0.765088
1206	novel.926	ENSOARG00000002321	0.703745	0.200177
1207	novel.926	ENSOARG00000002316	0.117329	-0.705494
1208	novel.926	ENSOARG00000002291	0.0836077	0.753572
1209	novel.926	ENSOARG00000002268	0.352946	-0.464852
1210	novel.926	ENSOARG00000002265	0.251498	-0.556427
1211	novel.926	ENSOARG00000002230	0.194014	-0.614775
1212	novel.926	ENSOARG00000002203	0.756861	0.163551
1213	novel.926	ENSOARG00000002157	0.291965	-0.518484
1214	novel.926	ENSOARG00000002143	0.583236	-0.285608
1215	novel.926	ENSOARG00000002089	0.226292	-0.581272
1216	novel.926	ENSOARG00000002066	0.349178	0.468063
1217	novel.926	ENSOARG00000002042	0.191971	-0.61697
1218	novel.926	ENSOARG00000002036	0.113994	-0.709948
1219	novel.926	ENSOARG00000001869	0.148108	0.666715
1220	novel.926	ENSOARG00000001834	0.186284	0.623128
1221	novel.926	ENSOARG00000001778	0.194272	-0.614498
1222	novel.926	ENSOARG00000001579	0.2244	-0.583179
1223	novel.926	ENSOARG00000001539	0.0736908	0.769306
1224	novel.926	ENSOARG00000001516	0.21206	-0.595788
1225	novel.926	ENSOARG00000001229	0.10822	-0.717798
1226	novel.926	ENSOARG00000001198	0.0104893	0.915169
1227	novel.926	ENSOARG00000001158	0.381846	-0.440617
1228	novel.926	ENSOARG00000001131	0.361092	-0.457953
1229	novel.926	ENSOARG00000001101	0.0930667	-0.739331
1230	novel.926	ENSOARG00000000916	0.898323	0.0678888
1231	novel.926	ENSOARG00000000888	0.6606	0.23034
1232	novel.926	ENSOARG00000000803	0.754084	0.165454
1233	novel.926	ENSOARG00000000785	0.178238	-0.631978
1234	novel.926	ENSOARG00000000760	0.0039576	-0.948185
1235	novel.926	ENSOARG00000000628	0.196514	-0.612103
1236	novel.926	ENSOARG00000000562	0.0754357	-0.766471
1237	novel.926	ENSOARG00000000464	0.0881141	-0.746702
1238	novel.926	ENSOARG00000000450	0.245976	0.561782
1239	novel.926	ENSOARG00000000443	0.188388	-0.620841
1240	novel.926	ENSOARG00000000421	0.25227	-0.555681
1241	novel.926	ENSOARG00000000417	0.00284238	0.956148
1242	novel.926	ENSOARG00000000405	0.30845	-0.503609
1243	novel.926	ENSOARG00000000394	0.26911	0.539645
1244	novel.926	ENSOARG00000000345	0.311696	-0.500715
1245	novel.926	ENSOARG00000000338	0.433086	-0.399138
1246	novel.926	ENSOARG00000000285	0.0248456	0.86838
1247	novel.926	ENSOARG00000000267	0.0141856	-0.901109
1248	novel.926	ENSOARG00000000240	0.279364	-0.530069
1249	novel.926	ENSOARG00000000155	0.296218	0.514616
1250	novel.926	ENSOARG00000000118	0.070859	-0.773972
1251	novel.926	ENSOARG00000000006	0.0955799	0.735657
1252	novel.919	novel.982	0.22242	-0.585183
1253	novel.919	novel.944	0.0901076	0.743713
1254	novel.919	novel.926	0.183943	-0.625687
1255	novel.919	novel.919	0	1
1256	novel.919	novel.907	0.16142	-0.651032
1257	novel.919	novel.868	0.00493024	-0.942108
1258	novel.919	novel.867	0.0649671	-0.783962
1259	novel.919	novel.857	0.174082	-0.636613
1260	novel.919	novel.819	0.0533467	-0.804969
1261	novel.919	novel.805	0.000110524	0.991404
1262	novel.919	novel.78	0.560119	0.302479
1263	novel.919	novel.693	0.070465	0.774628
1264	novel.919	novel.678	0.719915	0.188973
1265	novel.919	novel.655	0.00913134	0.920928
1266	novel.919	novel.650	0.0135576	0.90336
1267	novel.919	novel.648	0.00950116	-0.919321
1268	novel.919	novel.616	0.217929	-0.589755
1269	novel.919	novel.478	0.35455	-0.46349
1270	novel.919	novel.476	0.823063	0.118513
1271	novel.919	novel.445	0.0140649	0.901538
1272	novel.919	novel.444	0.295234	-0.515509
1273	novel.919	novel.398	0.191437	-0.617545
1274	novel.919	novel.394	0.234399	0.573166
1275	novel.919	novel.381	0.0287542	0.858152
1276	novel.919	novel.341	0.444971	-0.389755
1277	novel.919	novel.338	0.268066	0.540627
1278	novel.919	novel.321	0.0692124	0.776725
1279	novel.919	novel.3205	0.445508	0.389333
1280	novel.919	novel.3186	0.0997842	0.729607
1281	novel.919	novel.3140	0.180881	-0.629053
1282	novel.919	novel.307	0.95286	-0.0314368
1283	novel.919	novel.2935	0.388637	-0.435016
1284	novel.919	novel.2934	0.202711	-0.605538
1285	novel.919	novel.2879	0.231169	-0.576382
1286	novel.919	novel.2853	0.122045	0.699288
1287	novel.919	novel.2843	0.0824909	0.7553
1288	novel.919	novel.2842	0.0314673	0.851436
1289	novel.919	novel.2807	0.00802662	0.925929
1290	novel.919	novel.2792	0.443826	0.390655
1291	novel.919	novel.2791	0.191381	0.617605
1292	novel.919	novel.2783	0.328301	0.486083
1293	novel.919	novel.2761	0.0290301	0.857456
1294	novel.919	novel.2759	0.0584293	0.795545
1295	novel.919	novel.2721	0.308892	0.503214
1296	novel.919	novel.2689	0.198438	0.610056
1297	novel.919	novel.2673	0.243044	-0.564645
1298	novel.919	novel.2651	0.421629	0.408263
1299	novel.919	novel.2637	0.295083	-0.515647
1300	novel.919	novel.2565	0.125005	0.695446
1301	novel.919	novel.2554	0.304563	-0.507089
1302	novel.919	novel.2478	0.213612	-0.594186
1303	novel.919	novel.238	0.80407	0.131376
1304	novel.919	novel.2335	0.27944	-0.529998
1305	novel.919	novel.228	0.264729	-0.543778
1306	novel.919	novel.2266	0.366222	0.453636
1307	novel.919	novel.220	0.204798	0.603346
1308	novel.919	novel.2143	0.00698616	0.930955
1309	novel.919	novel.2098	0.00454689	0.944426
1310	novel.919	novel.2096	0.00989277	0.917651
1311	novel.919	novel.2068	0.1072	0.719204
1312	novel.919	novel.2044	0.206691	0.601366
1313	novel.919	novel.1933	0.662742	0.228833
1314	novel.919	novel.1840	0.773625	0.15209
1315	novel.919	novel.1836	0.0222898	0.875488
1316	novel.919	novel.1655	0.0150762	0.897997
1317	novel.919	novel.1615	0.0477039	0.815931
1318	novel.919	novel.1602	0.349532	-0.467761
1319	novel.919	novel.1513	0.147013	-0.668032
1320	novel.919	novel.1465	0.189003	0.620174
1321	novel.919	novel.1458	0.144472	0.671102
1322	novel.919	novel.1385	0.0522555	-0.807045
1323	novel.919	novel.1369	0.321915	-0.491677
1324	novel.919	novel.1363	0.226121	-0.581443
1325	novel.919	novel.1333	0.0165354	0.893084
1326	novel.919	novel.1264	0.0157376	0.895743
1327	novel.919	novel.1255	0.698942	0.203515
1328	novel.919	novel.1220	0.166766	-0.644888
1329	novel.919	novel.122	0.0367398	0.839124
1330	novel.919	novel.1212	0.0150044	0.898245
1331	novel.919	novel.1206	0.261617	-0.546731
1332	novel.919	novel.1202	0.23343	0.574129
1333	novel.919	novel.1148	0.194835	0.613896
1334	novel.919	ENSOARG00000026813	0.219244	-0.588412
1335	novel.919	ENSOARG00000026780	0.00015707	0.98975
1336	novel.919	ENSOARG00000026496	0.255857	-0.552232
1337	novel.919	ENSOARG00000025473	0.8751	-0.0834603
1338	novel.919	ENSOARG00000025182	0.270086	-0.538727
1339	novel.919	ENSOARG00000025180	0.0679498	-0.778856
1340	novel.919	ENSOARG00000023342	0.533392	0.322224
1341	novel.919	ENSOARG00000022952	0.182221	0.627577
1342	novel.919	ENSOARG00000022887	0.26364	0.54481
1343	novel.919	ENSOARG00000021050	0.0072075	0.929857
1344	novel.919	ENSOARG00000021045	0.40162	0.4244
1345	novel.919	ENSOARG00000021044	0.0566431	0.798812
1346	novel.919	ENSOARG00000021012	0.273946	-0.535111
1347	novel.919	ENSOARG00000020892	0.0182035	0.887717
1348	novel.919	ENSOARG00000020858	0.0221677	-0.875837
1349	novel.919	ENSOARG00000020830	0.177907	-0.632345
1350	novel.919	ENSOARG00000020820	0.0419369	0.827777
1351	novel.919	ENSOARG00000020808	0.223741	-0.583845
1352	novel.919	ENSOARG00000020667	0.26283	-0.545578
1353	novel.919	ENSOARG00000020555	0.197599	0.610948
1354	novel.919	ENSOARG00000020553	0.13148	0.687179
1355	novel.919	ENSOARG00000020522	0.270808	0.538049
1356	novel.919	ENSOARG00000020462	0.254395	-0.553636
1357	novel.919	ENSOARG00000020290	0.437548	0.395606
1358	novel.919	ENSOARG00000020262	0.0110304	-0.912975
1359	novel.919	ENSOARG00000020247	0.330192	-0.484434
1360	novel.919	ENSOARG00000020239	0.141385	-0.674864
1361	novel.919	ENSOARG00000020233	0.217161	0.590541
1362	novel.919	ENSOARG00000020195	0.459934	0.378055
1363	novel.919	ENSOARG00000020179	0.114449	-0.709337
1364	novel.919	ENSOARG00000020158	0.00503771	0.941474
1365	novel.919	ENSOARG00000020128	0.396453	0.428611
1366	novel.919	ENSOARG00000020092	0.135923	-0.681606
1367	novel.919	ENSOARG00000020048	0.000811688	-0.976647
1368	novel.919	ENSOARG00000020020	0.237116	0.570475
1369	novel.919	ENSOARG00000019966	0.0553909	-0.801131
1370	novel.919	ENSOARG00000019924	0.147515	-0.667427
1371	novel.919	ENSOARG00000019911	0.143476	0.672312
1372	novel.919	ENSOARG00000019840	0.159557	-0.653192
1373	novel.919	ENSOARG00000019721	0.345901	0.470865
1374	novel.919	ENSOARG00000019688	0.132169	0.686309
1375	novel.919	ENSOARG00000019538	0.83432	0.110908
1376	novel.919	ENSOARG00000019535	0.218524	-0.589147
1377	novel.919	ENSOARG00000019521	0.0517704	0.807974
1378	novel.919	ENSOARG00000019515	0.0605617	0.791705
1379	novel.919	ENSOARG00000019464	0.769969	0.154585
1380	novel.919	ENSOARG00000019457	0.175117	0.635455
1381	novel.919	ENSOARG00000019375	0.235994	0.571585
1382	novel.919	ENSOARG00000019370	0.02113	0.878841
1383	novel.919	ENSOARG00000019308	0.189688	0.619433
1384	novel.919	ENSOARG00000019163	0.169601	0.641664
1385	novel.919	ENSOARG00000019108	0.170131	-0.641064
1386	novel.919	ENSOARG00000019043	0.00522655	0.940376
1387	novel.919	ENSOARG00000018991	0.0252469	0.867296
1388	novel.919	ENSOARG00000018710	0.33092	-0.4838
1389	novel.919	ENSOARG00000018691	0.235354	0.572218
1390	novel.919	ENSOARG00000018657	0.267405	-0.54125
1391	novel.919	ENSOARG00000018554	0.0935046	-0.738687
1392	novel.919	ENSOARG00000018510	0.0191112	0.884895
1393	novel.919	ENSOARG00000018382	0.0684685	-0.777978
1394	novel.919	ENSOARG00000018347	0.217744	-0.589945
1395	novel.919	ENSOARG00000018210	0.0210249	0.879149
1396	novel.919	ENSOARG00000018099	0.35216	-0.465521
1397	novel.919	ENSOARG00000017923	0.0186844	0.886214
1398	novel.919	ENSOARG00000017919	0.218607	-0.589063
1399	novel.919	ENSOARG00000017912	0.892775	0.0716057
1400	novel.919	ENSOARG00000017752	0.112648	0.711762
1401	novel.919	ENSOARG00000017648	0.294795	-0.515908
1402	novel.919	ENSOARG00000017634	0.0822245	0.755714
1403	novel.919	ENSOARG00000017592	0.0116959	0.910348
1404	novel.919	ENSOARG00000017586	0.104133	0.723466
1405	novel.919	ENSOARG00000017527	0.104034	0.723604
1406	novel.919	ENSOARG00000017485	0.350268	-0.467133
1407	novel.919	ENSOARG00000017451	0.17788	0.632376
1408	novel.919	ENSOARG00000017216	0.571337	0.29427
1409	novel.919	ENSOARG00000017108	0.0230075	0.873454
1410	novel.919	ENSOARG00000017083	0.0433914	-0.824721
1411	novel.919	ENSOARG00000017076	0.078528	0.761519
1412	novel.919	ENSOARG00000016748	0.384254	-0.438627
1413	novel.919	ENSOARG00000016727	0.194372	-0.614392
1414	novel.919	ENSOARG00000016654	0.0494016	0.812572
1415	novel.919	ENSOARG00000016591	0.0404443	0.830965
1416	novel.919	ENSOARG00000016470	0.0282564	0.859416
1417	novel.919	ENSOARG00000016412	0.00815149	0.925347
1418	novel.919	ENSOARG00000016314	0.0363629	0.839975
1419	novel.919	ENSOARG00000016098	0.252601	-0.555362
1420	novel.919	ENSOARG00000016089	0.0931077	0.73927
1421	novel.919	ENSOARG00000016033	0.715151	0.192268
1422	novel.919	ENSOARG00000016003	0.290385	-0.519926
1423	novel.919	ENSOARG00000015970	0.0248851	0.868273
1424	novel.919	ENSOARG00000015908	0.00167307	0.966414
1425	novel.919	ENSOARG00000015759	0.036397	0.839898
1426	novel.919	ENSOARG00000015735	0.0998496	-0.729514
1427	novel.919	ENSOARG00000015723	0.46913	0.370924
1428	novel.919	ENSOARG00000015695	0.000222898	0.987785
1429	novel.919	ENSOARG00000015610	0.0883498	-0.746347
1430	novel.919	ENSOARG00000015497	0.229393	-0.578158
1431	novel.919	ENSOARG00000015314	0.395048	0.429759
1432	novel.919	ENSOARG00000015106	0.165374	-0.64648
1433	novel.919	ENSOARG00000015083	0.206298	0.601775
1434	novel.919	ENSOARG00000015081	0.0700922	-0.775251
1435	novel.919	ENSOARG00000015052	0.169641	-0.641618
1436	novel.919	ENSOARG00000015034	0.123709	0.697124
1437	novel.919	ENSOARG00000014875	0.301237	-0.51008
1438	novel.919	ENSOARG00000014846	0.170969	-0.640117
1439	novel.919	ENSOARG00000014841	0.20594	-0.602151
1440	novel.919	ENSOARG00000014768	0.011661	0.910484
1441	novel.919	ENSOARG00000014764	0.0608892	-0.791121
1442	novel.919	ENSOARG00000014678	0.197909	-0.610617
1443	novel.919	ENSOARG00000014578	0.541096	-0.316504
1444	novel.919	ENSOARG00000014532	0.0209177	-0.879464
1445	novel.919	ENSOARG00000014514	0.264598	-0.543902
1446	novel.919	ENSOARG00000014486	0.0303832	-0.854086
1447	novel.919	ENSOARG00000014263	0.00336732	0.952238
1448	novel.919	ENSOARG00000014244	0.0607623	0.791347
1449	novel.919	ENSOARG00000014178	0.0537481	0.80421
1450	novel.919	ENSOARG00000014116	0.341635	-0.474528
1451	novel.919	ENSOARG00000013986	0.0402729	-0.831335
1452	novel.919	ENSOARG00000013937	0.217201	-0.5905
1453	novel.919	ENSOARG00000013931	0.306327	0.505508
1454	novel.919	ENSOARG00000013900	0.217286	-0.590412
1455	novel.919	ENSOARG00000013873	0.834118	0.111045
1456	novel.919	ENSOARG00000013843	0.00792858	0.926388
1457	novel.919	ENSOARG00000013802	0.0734102	0.769765
1458	novel.919	ENSOARG00000013560	0.218755	-0.588911
1459	novel.919	ENSOARG00000013541	0.00239954	0.959733
1460	novel.919	ENSOARG00000013521	0.156035	0.657307
1461	novel.919	ENSOARG00000013449	0.01832	0.887351
1462	novel.919	ENSOARG00000013374	0.0195623	0.883517
1463	novel.919	ENSOARG00000013258	0.262348	-0.546036
1464	novel.919	ENSOARG00000013115	0.0107302	0.914186
1465	novel.919	ENSOARG00000013109	0.0776816	-0.762866
1466	novel.919	ENSOARG00000013013	0.0180546	0.888186
1467	novel.919	ENSOARG00000012934	0.292396	0.518091
1468	novel.919	ENSOARG00000012909	0.166559	-0.645125
1469	novel.919	ENSOARG00000012780	0.334878	0.480362
1470	novel.919	ENSOARG00000012768	0.380676	-0.441585
1471	novel.919	ENSOARG00000012746	0.0482864	0.814772
1472	novel.919	ENSOARG00000012715	0.374396	-0.446801
1473	novel.919	ENSOARG00000012705	0.159056	-0.653775
1474	novel.919	ENSOARG00000012648	0.124887	-0.695599
1475	novel.919	ENSOARG00000012646	0.100425	-0.728695
1476	novel.919	ENSOARG00000012641	0.0841229	-0.752778
1477	novel.919	ENSOARG00000012584	0.152366	-0.661636
1478	novel.919	ENSOARG00000012558	0.0999485	-0.729373
1479	novel.919	ENSOARG00000012516	0.00326443	0.952979
1480	novel.919	ENSOARG00000012512	0.274118	-0.534951
1481	novel.919	ENSOARG00000012494	0.176365	0.634061
1482	novel.919	ENSOARG00000012484	0.322717	-0.490973
1483	novel.919	ENSOARG00000012448	0.259202	-0.549031
1484	novel.919	ENSOARG00000012313	0.275308	0.53384
1485	novel.919	ENSOARG00000012274	0.34398	0.472513
1486	novel.919	ENSOARG00000012170	0.138753	0.678099
1487	novel.919	ENSOARG00000012060	0.129275	0.689974
1488	novel.919	ENSOARG00000011944	0.366917	0.453053
1489	novel.919	ENSOARG00000011915	0.221188	-0.586433
1490	novel.919	ENSOARG00000011841	0.381357	-0.441021
1491	novel.919	ENSOARG00000011761	0.0124065	0.907622
1492	novel.919	ENSOARG00000011737	0.108009	-0.718089
1493	novel.919	ENSOARG00000011381	0.289215	-0.520996
1494	novel.919	ENSOARG00000011372	0.395044	-0.429763
1495	novel.919	ENSOARG00000011345	0.128791	-0.69059
1496	novel.919	ENSOARG00000011243	0.340116	0.475836
1497	novel.919	ENSOARG00000011185	0.101201	0.727594
1498	novel.919	ENSOARG00000011171	0.203036	0.605196
1499	novel.919	ENSOARG00000011169	0.154937	-0.658598
1500	novel.919	ENSOARG00000011125	0.000387467	0.983885
1501	novel.919	ENSOARG00000010944	0.101901	0.726603
1502	novel.919	ENSOARG00000010899	0.0422946	-0.827021
1503	novel.919	ENSOARG00000010838	0.0860706	0.749797
1504	novel.919	ENSOARG00000010691	0.449103	0.386511
1505	novel.919	ENSOARG00000010591	0.201858	-0.606437
1506	novel.919	ENSOARG00000010555	0.285747	-0.524176
1507	novel.919	ENSOARG00000010484	0.413297	-0.414952
1508	novel.919	ENSOARG00000010442	0.0178062	-0.888973
1509	novel.919	ENSOARG00000010374	0.505863	0.342859
1510	novel.919	ENSOARG00000010256	0.0199528	-0.882336
1511	novel.919	ENSOARG00000010233	0.227486	0.580071
1512	novel.919	ENSOARG00000010070	0.348072	-0.469008
1513	novel.919	ENSOARG00000009973	0.0636462	-0.786258
1514	novel.919	ENSOARG00000009944	0.0246522	0.868906
1515	novel.919	ENSOARG00000009716	0.133634	0.684468
1516	novel.919	ENSOARG00000009600	0.0470487	-0.817242
1517	novel.919	ENSOARG00000009490	0.219361	-0.588294
1518	novel.919	ENSOARG00000009423	0.129101	0.690195
1519	novel.919	ENSOARG00000009414	0.132162	0.686319
1520	novel.919	ENSOARG00000009395	0.0954277	-0.735878
1521	novel.919	ENSOARG00000009241	0.455563	-0.38146
1522	novel.919	ENSOARG00000009185	0.956378	-0.0290898
1523	novel.919	ENSOARG00000009172	0.168001	0.643481
1524	novel.919	ENSOARG00000009152	0.852184	0.0988658
1525	novel.919	ENSOARG00000009059	0.805958	-0.130095
1526	novel.919	ENSOARG00000009013	0.286382	0.523593
1527	novel.919	ENSOARG00000009000	0.0916953	-0.741354
1528	novel.919	ENSOARG00000008968	0.00441298	-0.945258
1529	novel.919	ENSOARG00000008948	0.0821982	-0.755755
1530	novel.919	ENSOARG00000008908	0.0880908	-0.746737
1531	novel.919	ENSOARG00000008834	0.22166	0.585954
1532	novel.919	ENSOARG00000008800	0.196696	0.611909
1533	novel.919	ENSOARG00000008774	0.247721	-0.560084
1534	novel.919	ENSOARG00000008659	0.356267	-0.462033
1535	novel.919	ENSOARG00000008646	0.00144802	0.968767
1536	novel.919	ENSOARG00000008605	0.66267	0.228884
1537	novel.919	ENSOARG00000008579	0.334124	0.481016
1538	novel.919	ENSOARG00000008436	0.739438	0.17551
1539	novel.919	ENSOARG00000008354	0.890087	-0.0734071
1540	novel.919	ENSOARG00000008243	0.302772	-0.508697
1541	novel.919	ENSOARG00000008205	0.170543	-0.640598
1542	novel.919	ENSOARG00000008178	0.292132	0.518331
1543	novel.919	ENSOARG00000008164	0.13065	-0.688228
1544	novel.919	ENSOARG00000008153	0.357256	0.461194
1545	novel.919	ENSOARG00000007991	0.138483	-0.678432
1546	novel.919	ENSOARG00000007932	0.280285	-0.529216
1547	novel.919	ENSOARG00000007845	0.310737	0.501569
1548	novel.919	ENSOARG00000007679	0.241261	-0.566392
1549	novel.919	ENSOARG00000007663	0.863153	0.0914868
1550	novel.919	ENSOARG00000007547	0.13272	0.685615
1551	novel.919	ENSOARG00000007476	0.511637	0.338505
1552	novel.919	ENSOARG00000007475	0.00556751	0.938442
1553	novel.919	ENSOARG00000007427	0.266603	-0.542006
1554	novel.919	ENSOARG00000007391	0.130571	-0.688328
1555	novel.919	ENSOARG00000007382	0.120627	-0.701143
1556	novel.919	ENSOARG00000007318	0.693404	0.20737
1557	novel.919	ENSOARG00000007271	0.280325	-0.529178
1558	novel.919	ENSOARG00000007169	0.174395	-0.636263
1559	novel.919	ENSOARG00000006674	0.109975	0.715393
1560	novel.919	ENSOARG00000006648	0.417876	0.411271
1561	novel.919	ENSOARG00000006617	0.204026	-0.604156
1562	novel.919	ENSOARG00000006439	0.0687604	-0.777486
1563	novel.919	ENSOARG00000006415	0.134149	-0.683822
1564	novel.919	ENSOARG00000006329	0.175366	0.635176
1565	novel.919	ENSOARG00000006251	0.270938	-0.537927
1566	novel.919	ENSOARG00000006202	0.137565	-0.679568
1567	novel.919	ENSOARG00000006030	0.136283	0.681159
1568	novel.919	ENSOARG00000005949	0.0803049	0.758714
1569	novel.919	ENSOARG00000005894	0.588516	0.28178
1570	novel.919	ENSOARG00000005792	0.245875	-0.56188
1571	novel.919	ENSOARG00000005780	0.0240462	0.870564
1572	novel.919	ENSOARG00000005756	0.290735	-0.519606
1573	novel.919	ENSOARG00000005525	0.257463	0.550693
1574	novel.919	ENSOARG00000005482	0.546488	0.312516
1575	novel.919	ENSOARG00000005465	0.0102714	0.916067
1576	novel.919	ENSOARG00000005436	0.119803	0.702225
1577	novel.919	ENSOARG00000005351	0.72778	0.183541
1578	novel.919	ENSOARG00000005274	0.700563	0.202388
1579	novel.919	ENSOARG00000005263	0.170764	-0.640348
1580	novel.919	ENSOARG00000004963	0.341088	-0.474998
1581	novel.919	ENSOARG00000004944	0.119786	0.702247
1582	novel.919	ENSOARG00000004854	0.160395	0.652219
1583	novel.919	ENSOARG00000004802	0.01028	0.916032
1584	novel.919	ENSOARG00000004669	0.149422	0.665141
1585	novel.919	ENSOARG00000004627	0.251115	0.556796
1586	novel.919	ENSOARG00000004520	0.0786753	0.761286
1587	novel.919	ENSOARG00000004472	0.210431	-0.597474
1588	novel.919	ENSOARG00000004466	0.290516	-0.519806
1589	novel.919	ENSOARG00000004465	0.181585	0.628277
1590	novel.919	ENSOARG00000004424	0.227743	0.579812
1591	novel.919	ENSOARG00000004234	0.708708	0.196733
1592	novel.919	ENSOARG00000004224	0.232513	-0.575042
1593	novel.919	ENSOARG00000004210	0.043698	0.824083
1594	novel.919	ENSOARG00000004103	0.727257	0.183902
1595	novel.919	ENSOARG00000003830	0.317226	-0.49581
1596	novel.919	ENSOARG00000003728	0.110871	-0.714171
1597	novel.919	ENSOARG00000003703	0.367371	-0.452672
1598	novel.919	ENSOARG00000003690	0.901313	0.0658869
1599	novel.919	ENSOARG00000003463	0.77977	0.147898
1600	novel.919	ENSOARG00000003452	0.117993	0.704614
1601	novel.919	ENSOARG00000003293	0.0633638	-0.786751
1602	novel.919	ENSOARG00000003261	0.380122	-0.442044
1603	novel.919	ENSOARG00000003259	0.429365	0.402093
1604	novel.919	ENSOARG00000003252	0.104546	-0.722889
1605	novel.919	ENSOARG00000003036	0.036357	0.839989
1606	novel.919	ENSOARG00000003029	0.507917	0.341309
1607	novel.919	ENSOARG00000003022	0.364776	0.45485
1608	novel.919	ENSOARG00000002912	0.195359	-0.613336
1609	novel.919	ENSOARG00000002866	0.126562	-0.693442
1610	novel.919	ENSOARG00000002845	0.296321	-0.514523
1611	novel.919	ENSOARG00000002815	0.367899	0.452229
1612	novel.919	ENSOARG00000002795	0.932429	0.0450778
1613	novel.919	ENSOARG00000002762	0.0113455	-0.911722
1614	novel.919	ENSOARG00000002761	0.0979697	-0.732204
1615	novel.919	ENSOARG00000002737	0.18499	-0.624541
1616	novel.919	ENSOARG00000002699	0.491007	0.354133
1617	novel.919	ENSOARG00000002637	0.196523	-0.612093
1618	novel.919	ENSOARG00000002540	0.882961	0.0781851
1619	novel.919	ENSOARG00000002511	0.581553	0.286831
1620	novel.919	ENSOARG00000002414	0.298917	-0.512173
1621	novel.919	ENSOARG00000002356	0.6812	0.215887
1622	novel.919	ENSOARG00000002325	0.0800066	-0.759183
1623	novel.919	ENSOARG00000002321	0.146598	-0.668531
1624	novel.919	ENSOARG00000002316	0.0725244	0.771218
1625	novel.919	ENSOARG00000002291	0.131956	-0.686578
1626	novel.919	ENSOARG00000002268	0.682948	0.214665
1627	novel.919	ENSOARG00000002265	0.610794	0.265725
1628	novel.919	ENSOARG00000002230	0.666366	0.226285
1629	novel.919	ENSOARG00000002203	0.13427	-0.683671
1630	novel.919	ENSOARG00000002157	0.00181077	0.965051
1631	novel.919	ENSOARG00000002143	0.154551	0.659052
1632	novel.919	ENSOARG00000002089	0.106852	0.719684
1633	novel.919	ENSOARG00000002066	0.188988	-0.62019
1634	novel.919	ENSOARG00000002042	0.172963	0.637869
1635	novel.919	ENSOARG00000002036	0.0219685	0.876408
1636	novel.919	ENSOARG00000001869	0.0807398	-0.758031
1637	novel.919	ENSOARG00000001834	0.143835	-0.671875
1638	novel.919	ENSOARG00000001778	1.12e-05	0.997267
1639	novel.919	ENSOARG00000001579	0.405861	0.420958
1640	novel.919	ENSOARG00000001539	0.0199616	-0.882309
1641	novel.919	ENSOARG00000001516	0.0150915	0.897944
1642	novel.919	ENSOARG00000001229	0.608043	0.267699
1643	novel.919	ENSOARG00000001198	0.066696	-0.780989
1644	novel.919	ENSOARG00000001158	0.429574	0.401927
1645	novel.919	ENSOARG00000001131	0.360962	0.458062
1646	novel.919	ENSOARG00000001101	0.0647851	0.784277
1647	novel.919	ENSOARG00000000916	0.327905	-0.486429
1648	novel.919	ENSOARG00000000888	0.289721	-0.520533
1649	novel.919	ENSOARG00000000803	0.224626	-0.582951
1650	novel.919	ENSOARG00000000785	0.0860881	0.749771
1651	novel.919	ENSOARG00000000760	0.0849533	0.751504
1652	novel.919	ENSOARG00000000628	0.0959026	0.735189
1653	novel.919	ENSOARG00000000562	0.444166	0.390388
1654	novel.919	ENSOARG00000000464	0.252999	0.554979
1655	novel.919	ENSOARG00000000450	0.10965	-0.715837
1656	novel.919	ENSOARG00000000443	0.204125	0.604052
1657	novel.919	ENSOARG00000000421	0.00015064	0.989962
1658	novel.919	ENSOARG00000000417	0.241949	-0.565718
1659	novel.919	ENSOARG00000000405	0.0914284	0.741749
1660	novel.919	ENSOARG00000000394	0.274859	-0.534259
1661	novel.919	ENSOARG00000000345	0.00344544	0.951683
1662	novel.919	ENSOARG00000000338	0.750086	0.168196
1663	novel.919	ENSOARG00000000285	0.0443164	-0.822803
1664	novel.919	ENSOARG00000000267	0.104464	0.723003
1665	novel.919	ENSOARG00000000240	0.905845	0.062853
1666	novel.919	ENSOARG00000000155	0.313921	-0.498738
1667	novel.919	ENSOARG00000000118	0.050757	0.809929
1668	novel.919	ENSOARG00000000006	0.324275	-0.489605
1669	novel.907	novel.982	0.775286	0.150956
1670	novel.907	novel.944	0.39688	-0.428262
1671	novel.907	novel.926	0.00155054	0.967674
1672	novel.907	novel.919	0.16142	-0.651032
1673	novel.907	novel.907	0	1
1674	novel.907	novel.868	0.222053	0.585555
1675	novel.907	novel.867	0.586699	0.283097
1676	novel.907	novel.857	0.68091	0.21609
1677	novel.907	novel.819	0.0139823	0.901832
1678	novel.907	novel.805	0.156224	-0.657085
1679	novel.907	novel.78	0.180103	-0.629912
1680	novel.907	novel.693	0.243812	-0.563894
1681	novel.907	novel.678	0.327561	-0.486729
1682	novel.907	novel.655	0.0913403	-0.74188
1683	novel.907	novel.650	0.10875	-0.71707
1684	novel.907	novel.648	0.171782	0.639199
1685	novel.907	novel.616	0.704593	0.199588
1686	novel.907	novel.478	0.997939	0.00137416
1687	novel.907	novel.476	0.43723	-0.395858
1688	novel.907	novel.445	0.331386	-0.483394
1689	novel.907	novel.444	0.223639	0.583948
1690	novel.907	novel.398	0.0850682	0.751328
1691	novel.907	novel.394	0.126147	-0.693975
1692	novel.907	novel.381	0.047474	-0.81639
1693	novel.907	novel.341	0.987332	-0.00844539
1694	novel.907	novel.338	0.108506	-0.717405
1695	novel.907	novel.321	0.433525	-0.398791
1696	novel.907	novel.3205	0.232503	-0.575052
1697	novel.907	novel.3186	0.0611761	-0.79061
1698	novel.907	novel.3140	0.168387	0.643042
1699	novel.907	novel.307	0.339962	-0.475968
1700	novel.907	novel.2935	0.171168	0.639892
1701	novel.907	novel.2934	0.52382	0.329363
1702	novel.907	novel.2879	0.33675	0.478741
1703	novel.907	novel.2853	0.211276	-0.596598
1704	novel.907	novel.2843	0.298359	-0.512678
1705	novel.907	novel.2842	0.363007	-0.456339
1706	novel.907	novel.2807	0.28315	-0.526567
1707	novel.907	novel.2792	0.278794	-0.530598
1708	novel.907	novel.2791	0.00792907	-0.926386
1709	novel.907	novel.2783	0.206599	-0.601461
1710	novel.907	novel.2761	0.401734	-0.424307
1711	novel.907	novel.2759	0.0514806	-0.808532
1712	novel.907	novel.2721	0.0784953	-0.761571
1713	novel.907	novel.2689	0.362176	-0.457039
1714	novel.907	novel.2673	0.342356	0.473907
1715	novel.907	novel.2651	0.193938	-0.614857
1716	novel.907	novel.2637	0.942717	0.0382075
1717	novel.907	novel.2565	0.0549525	-0.801948
1718	novel.907	novel.2554	0.293485	0.517099
1719	novel.907	novel.2478	0.0158283	0.895438
1720	novel.907	novel.238	0.276713	-0.532531
1721	novel.907	novel.2335	0.0949355	0.736595
1722	novel.907	novel.228	0.427847	0.403301
1723	novel.907	novel.2266	0.238973	-0.568642
1724	novel.907	novel.220	0.436986	-0.39605
1725	novel.907	novel.2143	0.108309	-0.717676
1726	novel.907	novel.2098	0.26774	-0.540934
1727	novel.907	novel.2096	0.376928	-0.444694
1728	novel.907	novel.2068	0.0440816	-0.823288
1729	novel.907	novel.2044	0.350545	-0.466897
1730	novel.907	novel.1933	0.253135	-0.554848
1731	novel.907	novel.1840	0.285437	-0.524462
1732	novel.907	novel.1836	0.19673	-0.611873
1733	novel.907	novel.1655	0.161686	-0.650724
1734	novel.907	novel.1615	0.07191	-0.772231
1735	novel.907	novel.1602	0.148774	0.665916
1736	novel.907	novel.1513	0.187688	0.621602
1737	novel.907	novel.1465	0.119251	-0.702952
1738	novel.907	novel.1458	0.0520366	-0.807464
1739	novel.907	novel.1385	0.0950745	0.736392
1740	novel.907	novel.1369	0.704272	0.199811
1741	novel.907	novel.1363	0.288701	0.521466
1742	novel.907	novel.1333	0.277874	-0.531452
1743	novel.907	novel.1264	0.0217742	-0.876968
1744	novel.907	novel.1255	0.168866	-0.642498
1745	novel.907	novel.1220	0.0050299	0.94152
1746	novel.907	novel.122	0.0852281	-0.751083
1747	novel.907	novel.1212	0.0963782	-0.734499
1748	novel.907	novel.1206	0.234188	0.573376
1749	novel.907	novel.1202	0.198419	-0.610076
1750	novel.907	novel.1148	0.0153491	-0.897062
1751	novel.907	ENSOARG00000026813	0.0243303	0.869784
1752	novel.907	ENSOARG00000026780	0.23303	-0.574527
1753	novel.907	ENSOARG00000026496	0.360485	0.458465
1754	novel.907	ENSOARG00000025473	0.411062	-0.416753
1755	novel.907	ENSOARG00000025182	0.378303	0.443553
1756	novel.907	ENSOARG00000025180	0.146609	0.668518
1757	novel.907	ENSOARG00000023342	0.161219	-0.651265
1758	novel.907	ENSOARG00000022952	0.244126	-0.563586
1759	novel.907	ENSOARG00000022887	0.0999517	-0.729368
1760	novel.907	ENSOARG00000021050	0.184316	-0.625278
1761	novel.907	ENSOARG00000021045	0.112128	-0.712465
1762	novel.907	ENSOARG00000021044	0.198585	-0.6099
1763	novel.907	ENSOARG00000021012	0.933598	0.0442968
1764	novel.907	ENSOARG00000020892	0.145987	-0.669268
1765	novel.907	ENSOARG00000020858	0.149027	0.665613
1766	novel.907	ENSOARG00000020830	0.456835	0.380469
1767	novel.907	ENSOARG00000020820	0.323102	-0.490634
1768	novel.907	ENSOARG00000020808	0.158818	0.654053
1769	novel.907	ENSOARG00000020667	0.493622	0.352141
1770	novel.907	ENSOARG00000020555	0.106365	-0.720358
1771	novel.907	ENSOARG00000020553	0.241829	-0.565835
1772	novel.907	ENSOARG00000020522	0.181601	-0.628259
1773	novel.907	ENSOARG00000020462	0.300148	0.511062
1774	novel.907	ENSOARG00000020290	0.196223	-0.612413
1775	novel.907	ENSOARG00000020262	0.0263236	0.864429
1776	novel.907	ENSOARG00000020247	0.00525116	0.940234
1777	novel.907	ENSOARG00000020239	0.329947	0.484647
1778	novel.907	ENSOARG00000020233	0.371785	-0.448979
1779	novel.907	ENSOARG00000020195	0.142938	-0.672966
1780	novel.907	ENSOARG00000020179	0.266078	0.542503
1781	novel.907	ENSOARG00000020158	0.246646	-0.56113
1782	novel.907	ENSOARG00000020128	0.129509	-0.689676
1783	novel.907	ENSOARG00000020092	0.284523	0.525302
1784	novel.907	ENSOARG00000020048	0.166386	0.645322
1785	novel.907	ENSOARG00000020020	0.0256014	-0.866346
1786	novel.907	ENSOARG00000019966	0.174789	0.635822
1787	novel.907	ENSOARG00000019924	0.0961898	0.734772
1788	novel.907	ENSOARG00000019911	0.342459	-0.473818
1789	novel.907	ENSOARG00000019840	0.494095	0.351781
1790	novel.907	ENSOARG00000019721	0.350118	-0.467261
1791	novel.907	ENSOARG00000019688	0.143537	-0.672238
1792	novel.907	ENSOARG00000019538	0.338019	-0.477645
1793	novel.907	ENSOARG00000019535	0.0426229	0.82633
1794	novel.907	ENSOARG00000019521	0.409955	-0.417646
1795	novel.907	ENSOARG00000019515	0.0585542	-0.795319
1796	novel.907	ENSOARG00000019464	0.278236	-0.531116
1797	novel.907	ENSOARG00000019457	0.15821	-0.654762
1798	novel.907	ENSOARG00000019375	0.226637	-0.580924
1799	novel.907	ENSOARG00000019370	0.243125	-0.564566
1800	novel.907	ENSOARG00000019308	0.149432	-0.665129
1801	novel.907	ENSOARG00000019163	0.272103	-0.536835
1802	novel.907	ENSOARG00000019108	0.679277	0.217232
1803	novel.907	ENSOARG00000019043	0.136636	-0.68072
1804	novel.907	ENSOARG00000018991	0.0757761	-0.765922
1805	novel.907	ENSOARG00000018710	0.681596	0.215611
1806	novel.907	ENSOARG00000018691	0.234857	-0.572711
1807	novel.907	ENSOARG00000018657	0.425461	0.405202
1808	novel.907	ENSOARG00000018554	0.0076123	0.92789
1809	novel.907	ENSOARG00000018510	0.0909724	-0.742426
1810	novel.907	ENSOARG00000018382	0.031768	0.850709
1811	novel.907	ENSOARG00000018347	0.627595	0.253714
1812	novel.907	ENSOARG00000018210	0.161902	-0.650474
1813	novel.907	ENSOARG00000018099	0.260291	0.547993
1814	novel.907	ENSOARG00000017923	0.0506924	-0.810055
1815	novel.907	ENSOARG00000017919	0.592785	0.278692
1816	novel.907	ENSOARG00000017912	0.3589	-0.459804
1817	novel.907	ENSOARG00000017752	0.037849	-0.836642
1818	novel.907	ENSOARG00000017648	0.858101	0.094884
1819	novel.907	ENSOARG00000017634	0.358105	-0.460476
1820	novel.907	ENSOARG00000017592	0.187501	-0.621805
1821	novel.907	ENSOARG00000017586	0.0449012	-0.821599
1822	novel.907	ENSOARG00000017527	0.140109	-0.676429
1823	novel.907	ENSOARG00000017485	0.0181056	0.888025
1824	novel.907	ENSOARG00000017451	0.0949997	-0.736501
1825	novel.907	ENSOARG00000017216	0.315202	-0.497602
1826	novel.907	ENSOARG00000017108	0.352453	-0.465272
1827	novel.907	ENSOARG00000017083	0.180932	0.628997
1828	novel.907	ENSOARG00000017076	0.380554	-0.441687
1829	novel.907	ENSOARG00000016748	0.830423	-0.113539
1830	novel.907	ENSOARG00000016727	0.00431658	0.945865
1831	novel.907	ENSOARG00000016654	0.0964563	-0.734386
1832	novel.907	ENSOARG00000016591	0.0213737	-0.878129
1833	novel.907	ENSOARG00000016470	0.073859	-0.769032
1834	novel.907	ENSOARG00000016412	0.0678945	-0.778949
1835	novel.907	ENSOARG00000016314	0.4762	-0.365472
1836	novel.907	ENSOARG00000016098	0.496405	0.350024
1837	novel.907	ENSOARG00000016089	0.0673489	-0.779876
1838	novel.907	ENSOARG00000016033	0.224717	-0.582859
1839	novel.907	ENSOARG00000016003	0.193913	0.614884
1840	novel.907	ENSOARG00000015970	0.367122	-0.452881
1841	novel.907	ENSOARG00000015908	0.250611	-0.557284
1842	novel.907	ENSOARG00000015759	0.0293583	-0.856632
1843	novel.907	ENSOARG00000015735	0.050361	0.810698
1844	novel.907	ENSOARG00000015723	0.409708	-0.417846
1845	novel.907	ENSOARG00000015695	0.128411	-0.691075
1846	novel.907	ENSOARG00000015610	0.263238	0.545191
1847	novel.907	ENSOARG00000015497	0.281547	0.528048
1848	novel.907	ENSOARG00000015314	0.29011	-0.520177
1849	novel.907	ENSOARG00000015106	0.0449066	0.821588
1850	novel.907	ENSOARG00000015083	0.198752	-0.609723
1851	novel.907	ENSOARG00000015081	0.0987685	0.731058
1852	novel.907	ENSOARG00000015052	0.0131635	0.904799
1853	novel.907	ENSOARG00000015034	0.133177	-0.685041
1854	novel.907	ENSOARG00000014875	0.34301	0.473346
1855	novel.907	ENSOARG00000014846	0.079563	0.759882
1856	novel.907	ENSOARG00000014841	0.0923676	0.74036
1857	novel.907	ENSOARG00000014768	0.434664	-0.397888
1858	novel.907	ENSOARG00000014764	0.0578744	0.796555
1859	novel.907	ENSOARG00000014678	0.264018	0.544452
1860	novel.907	ENSOARG00000014578	0.88087	-0.0795881
1861	novel.907	ENSOARG00000014532	0.0314698	0.85143
1862	novel.907	ENSOARG00000014514	0.0309346	0.852732
1863	novel.907	ENSOARG00000014486	0.105304	0.721832
1864	novel.907	ENSOARG00000014263	0.137966	-0.67907
1865	novel.907	ENSOARG00000014244	0.0333741	-0.846879
1866	novel.907	ENSOARG00000014178	0.391968	-0.432281
1867	novel.907	ENSOARG00000014116	0.0118076	0.909914
1868	novel.907	ENSOARG00000013986	0.296186	0.514645
1869	novel.907	ENSOARG00000013937	0.276358	0.532862
1870	novel.907	ENSOARG00000013931	0.289301	-0.520917
1871	novel.907	ENSOARG00000013900	0.236599	0.570986
1872	novel.907	ENSOARG00000013873	0.290194	-0.520101
1873	novel.907	ENSOARG00000013843	0.158177	-0.6548
1874	novel.907	ENSOARG00000013802	0.285346	-0.524545
1875	novel.907	ENSOARG00000013560	0.727899	0.183459
1876	novel.907	ENSOARG00000013541	0.198496	-0.609995
1877	novel.907	ENSOARG00000013521	0.1409	-0.675457
1878	novel.907	ENSOARG00000013449	0.169373	-0.641922
1879	novel.907	ENSOARG00000013374	0.0420366	-0.827566
1880	novel.907	ENSOARG00000013258	0.178368	0.631833
1881	novel.907	ENSOARG00000013115	0.152514	-0.66146
1882	novel.907	ENSOARG00000013109	0.301593	0.509759
1883	novel.907	ENSOARG00000013013	0.0565362	-0.799009
1884	novel.907	ENSOARG00000012934	0.0217531	-0.877029
1885	novel.907	ENSOARG00000012909	0.579027	0.288667
1886	novel.907	ENSOARG00000012780	0.448369	-0.387087
1887	novel.907	ENSOARG00000012768	0.975495	0.0163381
1888	novel.907	ENSOARG00000012746	0.271965	-0.536965
1889	novel.907	ENSOARG00000012715	0.98678	0.00881344
1890	novel.907	ENSOARG00000012705	0.128037	0.691552
1891	novel.907	ENSOARG00000012648	0.348976	0.468236
1892	novel.907	ENSOARG00000012646	0.387407	0.436028
1893	novel.907	ENSOARG00000012641	0.0914813	0.741671
1894	novel.907	ENSOARG00000012584	0.0646822	0.784455
1895	novel.907	ENSOARG00000012558	0.27318	0.535827
1896	novel.907	ENSOARG00000012516	0.058765	-0.794936
1897	novel.907	ENSOARG00000012512	0.00543046	0.939212
1898	novel.907	ENSOARG00000012494	0.00754487	-0.928214
1899	novel.907	ENSOARG00000012484	0.444112	0.390431
1900	novel.907	ENSOARG00000012448	0.778086	0.149046
1901	novel.907	ENSOARG00000012313	0.327122	-0.487113
1902	novel.907	ENSOARG00000012274	0.159639	-0.653097
1903	novel.907	ENSOARG00000012170	0.21814	-0.589539
1904	novel.907	ENSOARG00000012060	0.0889902	-0.745385
1905	novel.907	ENSOARG00000011944	0.311485	-0.500903
1906	novel.907	ENSOARG00000011915	0.003964	0.948143
1907	novel.907	ENSOARG00000011841	0.95932	-0.0271264
1908	novel.907	ENSOARG00000011761	0.0837236	-0.753393
1909	novel.907	ENSOARG00000011737	0.548773	0.310828
1910	novel.907	ENSOARG00000011381	0.401062	0.424854
1911	novel.907	ENSOARG00000011372	0.831607	-0.11274
1912	novel.907	ENSOARG00000011345	0.152257	0.661764
1913	novel.907	ENSOARG00000011243	0.33738	-0.478196
1914	novel.907	ENSOARG00000011185	0.0836284	-0.75354
1915	novel.907	ENSOARG00000011171	0.324859	-0.489093
1916	novel.907	ENSOARG00000011169	0.0135314	0.903455
1917	novel.907	ENSOARG00000011125	0.186765	-0.622605
1918	novel.907	ENSOARG00000010944	0.271358	-0.537533
1919	novel.907	ENSOARG00000010899	0.0690259	0.777038
1920	novel.907	ENSOARG00000010838	0.332172	-0.482711
1921	novel.907	ENSOARG00000010691	0.466828	-0.372705
1922	novel.907	ENSOARG00000010591	0.0105528	0.914908
1923	novel.907	ENSOARG00000010555	0.184727	0.624829
1924	novel.907	ENSOARG00000010484	0.096972	0.733641
1925	novel.907	ENSOARG00000010442	0.279929	0.529545
1926	novel.907	ENSOARG00000010374	0.295132	-0.515602
1927	novel.907	ENSOARG00000010256	0.0543971	0.802988
1928	novel.907	ENSOARG00000010233	0.318204	-0.494946
1929	novel.907	ENSOARG00000010070	0.3115	0.50089
1930	novel.907	ENSOARG00000009973	0.0999077	0.729431
1931	novel.907	ENSOARG00000009944	0.318909	-0.494325
1932	novel.907	ENSOARG00000009716	0.29376	-0.516849
1933	novel.907	ENSOARG00000009600	0.277471	0.531826
1934	novel.907	ENSOARG00000009490	0.64121	0.244038
1935	novel.907	ENSOARG00000009423	0.264794	-0.543716
1936	novel.907	ENSOARG00000009414	0.0203026	-0.881287
1937	novel.907	ENSOARG00000009395	0.0747467	0.767587
1938	novel.907	ENSOARG00000009241	0.796529	-0.136495
1939	novel.907	ENSOARG00000009185	0.446935	-0.388212
1940	novel.907	ENSOARG00000009172	0.277627	-0.531682
1941	novel.907	ENSOARG00000009152	0.278639	-0.530741
1942	novel.907	ENSOARG00000009059	0.469391	-0.370722
1943	novel.907	ENSOARG00000009013	0.382951	-0.439703
1944	novel.907	ENSOARG00000009000	0.110447	0.714749
1945	novel.907	ENSOARG00000008968	0.251297	0.556621
1946	novel.907	ENSOARG00000008948	0.196842	0.611754
1947	novel.907	ENSOARG00000008908	0.205283	0.602838
1948	novel.907	ENSOARG00000008834	0.0700126	-0.775384
1949	novel.907	ENSOARG00000008800	0.0683275	-0.778216
1950	novel.907	ENSOARG00000008774	0.00104096	0.97354
1951	novel.907	ENSOARG00000008659	0.00924884	0.920414
1952	novel.907	ENSOARG00000008646	0.191268	-0.617727
1953	novel.907	ENSOARG00000008605	0.389312	-0.434461
1954	novel.907	ENSOARG00000008579	0.0280767	-0.859875
1955	novel.907	ENSOARG00000008436	0.266596	-0.542013
1956	novel.907	ENSOARG00000008354	0.410948	-0.416845
1957	novel.907	ENSOARG00000008243	0.652116	0.236322
1958	novel.907	ENSOARG00000008205	0.555578	0.305815
1959	novel.907	ENSOARG00000008178	0.0284	-0.859051
1960	novel.907	ENSOARG00000008164	0.431844	0.400124
1961	novel.907	ENSOARG00000008153	0.123834	-0.696961
1962	novel.907	ENSOARG00000007991	0.00330148	0.952711
1963	novel.907	ENSOARG00000007932	0.108765	0.717049
1964	novel.907	ENSOARG00000007845	0.217366	-0.590331
1965	novel.907	ENSOARG00000007679	0.456248	0.380926
1966	novel.907	ENSOARG00000007663	0.28973	-0.520525
1967	novel.907	ENSOARG00000007547	0.125115	-0.695305
1968	novel.907	ENSOARG00000007476	0.237449	-0.570146
1969	novel.907	ENSOARG00000007475	0.0750702	-0.767063
1970	novel.907	ENSOARG00000007427	0.853037	0.0982915
1971	novel.907	ENSOARG00000007391	0.0750396	0.767112
1972	novel.907	ENSOARG00000007382	0.205321	0.602798
1973	novel.907	ENSOARG00000007318	0.277265	-0.532018
1974	novel.907	ENSOARG00000007271	0.143826	0.671886
1975	novel.907	ENSOARG00000007169	0.473644	0.367441
1976	novel.907	ENSOARG00000006674	0.299175	-0.51194
1977	novel.907	ENSOARG00000006648	0.172599	-0.638279
1978	novel.907	ENSOARG00000006617	0.139504	0.677173
1979	novel.907	ENSOARG00000006439	0.161204	0.651281
1980	novel.907	ENSOARG00000006415	0.076469	0.764807
1981	novel.907	ENSOARG00000006329	0.207968	-0.600033
1982	novel.907	ENSOARG00000006251	0.455056	0.381856
1983	novel.907	ENSOARG00000006202	0.3556	0.462598
1984	novel.907	ENSOARG00000006030	0.0284515	-0.85892
1985	novel.907	ENSOARG00000005949	0.0599012	-0.792888
1986	novel.907	ENSOARG00000005894	0.23664	-0.570945
1987	novel.907	ENSOARG00000005792	0.246403	0.561366
1988	novel.907	ENSOARG00000005780	0.203568	-0.604637
1989	novel.907	ENSOARG00000005756	0.252019	0.555923
1990	novel.907	ENSOARG00000005525	0.119088	-0.703167
1991	novel.907	ENSOARG00000005482	0.448713	-0.386817
1992	novel.907	ENSOARG00000005465	0.0407377	-0.830334
1993	novel.907	ENSOARG00000005436	0.0199429	-0.882365
1994	novel.907	ENSOARG00000005351	0.324763	-0.489177
1995	novel.907	ENSOARG00000005274	0.211989	-0.595861
1996	novel.907	ENSOARG00000005263	0.289587	0.520656
1997	novel.907	ENSOARG00000004963	0.870208	0.0867455
1998	novel.907	ENSOARG00000004944	0.124773	-0.695746
[truncated: 171,892 more rows]

## Sheet: Table 2
Table 2 All the known genes whose expression pattern were significant (P_value < 0.05) associated with TLR4
gene（TLR4）	gene	gene name	pvalue	cor
ENSOARG00000005792	ENSOARG00000005792	TLR4	0	1
ENSOARG00000005792	ENSOARG00000011345	PDXK	0.000819774	0.97653
ENSOARG00000005792	ENSOARG00000009000	ITGAM	0.00219592	0.96149
ENSOARG00000005792	ENSOARG00000003830	-	0.00230448	0.960544
ENSOARG00000005792	ENSOARG00000013937	CRYL1	0.00282174	0.956308
ENSOARG00000005792	ENSOARG00000007391	ATP11A	0.00452699	0.944549
ENSOARG00000005792	ENSOARG00000006617	-	0.00483877	0.942653
ENSOARG00000005792	ENSOARG00000002737	-	0.00486097	0.94252
ENSOARG00000005792	ENSOARG00000018099	TLR8	0.00494687	0.942009
ENSOARG00000005792	ENSOARG00000012641	-	0.00523135	0.940348
ENSOARG00000005792	ENSOARG00000007679	-	0.00528474	0.940042
ENSOARG00000005792	ENSOARG00000025180	CD14	0.00542362	0.939251
ENSOARG00000005792	ENSOARG00000012705	ALDH1A1	0.00741533	0.928841
ENSOARG00000005792	ENSOARG00000025182	BST-2A	0.00894734	0.92174
ENSOARG00000005792	ENSOARG00000020808	EMP1	0.0100517	0.916983
ENSOARG00000005792	ENSOARG00000008164	GRN	0.0102751	0.916052
ENSOARG00000005792	ENSOARG00000007932	AIF1	0.010367	0.915672
ENSOARG00000005792	ENSOARG00000013109	ANKH	0.0113028	0.911891
ENSOARG00000005792	ENSOARG00000014486	-	0.0135296	0.903462
ENSOARG00000005792	ENSOARG00000003252	HK3	0.0139326	0.90201
ENSOARG00000005792	ENSOARG00000007169	KLF4	0.0147478	0.899134
ENSOARG00000005792	ENSOARG00000015735	-	0.0150925	0.897941
ENSOARG00000005792	ENSOARG00000002761	SCAMP5	0.0162421	0.894055
ENSOARG00000005792	ENSOARG00000016098	-	0.0194699	0.883798
ENSOARG00000005792	ENSOARG00000002637	-	0.0195885	0.883437
ENSOARG00000005792	ENSOARG00000005263	PLEKHA7	0.019911	0.882461
ENSOARG00000005792	ENSOARG00000026496	-	0.0201449	0.881759
ENSOARG00000005792	ENSOARG00000019924	BCL2L15	0.0216484	0.877331
ENSOARG00000005792	ENSOARG00000017919	SHTN1	0.0225659	0.874702
ENSOARG00000005792	ENSOARG00000020179	PPT1	0.0229064	0.873739
ENSOARG00000005792	ENSOARG00000015081	TGFBI	0.0303055	0.854277
ENSOARG00000005792	novel.398	-	0.0322365	0.849583
ENSOARG00000005792	ENSOARG00000014846	-	0.0352337	0.842551
ENSOARG00000005792	ENSOARG00000020239	OBSL1	0.0365068	0.83965
ENSOARG00000005792	ENSOARG00000010899	MRPS11	0.0391538	0.833766
ENSOARG00000005792	ENSOARG00000008908	PYCARD	0.0401793	0.831537
ENSOARG00000005792	ENSOARG00000001834	-	0.0404176	0.831023
ENSOARG00000005792	ENSOARG00000009973	EMILIN2	0.0422624	0.827089
ENSOARG00000005792	ENSOARG00000001869	TREM1	0.0426525	0.826268
ENSOARG00000005792	ENSOARG00000006202	CST3	0.0430881	0.825355
ENSOARG00000005792	ENSOARG00000008205	IGSF8	0.0439993	0.823458
ENSOARG00000005792	novel.1206	-	0.0446106	0.822196
ENSOARG00000005792	ENSOARG00000013900	ZDHHC21	0.0468103	0.817721
ENSOARG00000005792	ENSOARG00000009600	GALK1	0.0471736	0.816991
ENSOARG00000005792	ENSOARG00000003703	AOAH	0.0479188	0.815503
ENSOARG00000005792	ENSOARG00000000394	CCDC102A	0.0480159	0.81531
ENSOARG00000005792	ENSOARG00000002511	-	0.0467337	-0.817875
ENSOARG00000005792	ENSOARG00000002265	-	0.0417101	-0.828258
ENSOARG00000005792	ENSOARG00000013449	AK3	0.0413114	-0.829107
ENSOARG00000005792	ENSOARG00000000464	IL20RA	0.0405022	-0.83084
ENSOARG00000005792	novel.1655	-	0.0398196	-0.832316
ENSOARG00000005792	ENSOARG00000015759	MKRN2	0.0393466	-0.833345
ENSOARG00000005792	novel.220	-	0.039025	-0.834048
ENSOARG00000005792	ENSOARG00000012934	NSUN5	0.0367149	-0.83918
ENSOARG00000005792	ENSOARG00000018510	SNCA	0.0364931	-0.839681
ENSOARG00000005792	ENSOARG00000000562	-	0.0364091	-0.839871
ENSOARG00000005792	novel.1840	-	0.0362019	-0.84034
ENSOARG00000005792	novel.122	-	0.0357245	-0.841427
ENSOARG00000005792	ENSOARG00000013374	CAPN5	0.0357177	-0.841442
ENSOARG00000005792	ENSOARG00000017451	-	0.033789	-0.845904
ENSOARG00000005792	ENSOARG00000005436	RIPOR2	0.0336353	-0.846264
ENSOARG00000005792	ENSOARG00000000760	-	0.0329013	-0.847997
ENSOARG00000005792	ENSOARG00000000405	PPP1R16B	0.0327648	-0.848321
ENSOARG00000005792	ENSOARG00000003029	BAG3	0.0324159	-0.849153
ENSOARG00000005792	ENSOARG00000005780	EMP2	0.0316334	-0.851034
ENSOARG00000005792	ENSOARG00000019464	RUFY4	0.0314185	-0.851554
ENSOARG00000005792	ENSOARG00000023342	-	0.0313515	-0.851717
ENSOARG00000005792	ENSOARG00000011171	ITK	0.0305968	-0.85356
ENSOARG00000005792	ENSOARG00000004234	SLC45A3	0.0299591	-0.855134
ENSOARG00000005792	ENSOARG00000020892	SLC20A1	0.0291889	-0.857056
ENSOARG00000005792	novel.2689	-	0.029178	-0.857084
ENSOARG00000005792	ENSOARG00000020020	TUBA4A	0.0283887	-0.859079
ENSOARG00000005792	ENSOARG00000015314	AMZ2	0.0283621	-0.859147
ENSOARG00000005792	ENSOARG00000019370	FAM118A	0.0280336	-0.859986
ENSOARG00000005792	ENSOARG00000020555	ACP6	0.0261143	-0.864982
ENSOARG00000005792	ENSOARG00000016089	TUBB1	0.0258298	-0.865737
ENSOARG00000005792	ENSOARG00000012170	TNFRSF25	0.024914	-0.868195
ENSOARG00000005792	ENSOARG00000006030	AKNA	0.0246963	-0.868785
ENSOARG00000005792	ENSOARG00000002036	GNLY	0.0245524	-0.869177
ENSOARG00000005792	ENSOARG00000012274	TBXA2R	0.0229021	-0.873751
ENSOARG00000005792	novel.944	-	0.0225212	-0.874829
ENSOARG00000005792	ENSOARG00000002699	-	0.0223921	-0.875196
ENSOARG00000005792	ENSOARG00000018210	TIMP3	0.021824	-0.876824
ENSOARG00000005792	ENSOARG00000017634	SLC25A17	0.0217666	-0.87699
ENSOARG00000005792	novel.1836	-	0.021578	-0.877535
ENSOARG00000005792	novel.78	-	0.0208789	-0.879578
ENSOARG00000005792	ENSOARG00000009414	ATP2C1	0.0200284	-0.882108
ENSOARG00000005792	novel.1458	-	0.0200072	-0.882172
ENSOARG00000005792	ENSOARG00000009172	CD3D	0.0195604	-0.883523
ENSOARG00000005792	ENSOARG00000016654	LYRM7	0.0195005	-0.883704
ENSOARG00000005792	ENSOARG00000017752	AMIGO2	0.0193759	-0.884084
ENSOARG00000005792	ENSOARG00000002230	-	0.0173715	-0.890363
ENSOARG00000005792	ENSOARG00000004854	-	0.0169443	-0.891745
ENSOARG00000005792	ENSOARG00000019688	-	0.0167843	-0.892267
ENSOARG00000005792	ENSOARG00000008800	-	0.0165339	-0.893089
ENSOARG00000005792	ENSOARG00000021045	GATM	0.0164049	-0.893515
ENSOARG00000005792	ENSOARG00000011243	NT5C	0.0163786	-0.893602
ENSOARG00000005792	ENSOARG00000000267	-	0.0154461	-0.896731
ENSOARG00000005792	novel.1933	-	0.0150524	-0.898079
ENSOARG00000005792	ENSOARG00000004424	SYTL3	0.014227	-0.900962
ENSOARG00000005792	novel.338	-	0.0139564	-0.901925
ENSOARG00000005792	ENSOARG00000001229	-	0.0139534	-0.901936
ENSOARG00000005792	ENSOARG00000002815	PACS1	0.0137313	-0.902733
ENSOARG00000005792	ENSOARG00000008834	HSPA1L	0.0135212	-0.903492
ENSOARG00000005792	novel.693	-	0.0126012	-0.906888
ENSOARG00000005792	ENSOARG00000005482	-	0.0121749	-0.908502
ENSOARG00000005792	ENSOARG00000009423	SLC13A4	0.0120566	-0.908954
ENSOARG00000005792	ENSOARG00000017076	-	0.0118202	-0.909865
ENSOARG00000005792	ENSOARG00000017216	STAG3	0.011708	-0.910301
ENSOARG00000005792	novel.2721	-	0.0112479	-0.912108
ENSOARG00000005792	ENSOARG00000012313	RAB37	0.0109997	-0.913098
ENSOARG00000005792	ENSOARG00000022952	RF02101	0.0104379	-0.91538
ENSOARG00000005792	novel.2565	-	0.0102156	-0.916299
ENSOARG00000005792	ENSOARG00000005894	CDH20	0.00989985	-0.917621
ENSOARG00000005792	ENSOARG00000004465	-	0.00972812	-0.918349
ENSOARG00000005792	novel.2068	-	0.00949254	-0.919358
ENSOARG00000005792	ENSOARG00000021044	-	0.00916427	-0.920784
ENSOARG00000005792	ENSOARG00000007547	-	0.00893014	-0.921816
ENSOARG00000005792	ENSOARG00000020553	BCL9	0.00852133	-0.923651
ENSOARG00000005792	novel.1465	-	0.00822385	-0.925013
ENSOARG00000005792	ENSOARG00000010838	DGKA	0.00762442	-0.927832
ENSOARG00000005792	ENSOARG00000005949	TMC6	0.00760948	-0.927903
ENSOARG00000005792	ENSOARG00000001158	LAT	0.00729156	-0.929444
ENSOARG00000005792	ENSOARG00000007476	SIGIRR	0.00717798	-0.930003
ENSOARG00000005792	ENSOARG00000000785	-	0.00691371	-0.931319
ENSOARG00000005792	novel.2044	-	0.00654387	-0.933202
ENSOARG00000005792	ENSOARG00000017527	-	0.00653861	-0.933229
ENSOARG00000005792	novel.2792	-	0.00625371	-0.934717
ENSOARG00000005792	ENSOARG00000004627	-	0.00624862	-0.934744
ENSOARG00000005792	novel.2843	-	0.00586137	-0.936821
ENSOARG00000005792	ENSOARG00000018691	-	0.00570287	-0.93769
ENSOARG00000005792	ENSOARG00000006648	SLFN14	0.00548524	-0.938903
ENSOARG00000005792	ENSOARG00000005525	MALT1	0.0050821	-0.941214
ENSOARG00000005792	novel.2266	-	0.00499566	-0.941721
ENSOARG00000005792	novel.394	-	0.00455869	-0.944353
ENSOARG00000005792	novel.2853	-	0.00416922	-0.946806
ENSOARG00000005792	ENSOARG00000009716	EXOC3L2	0.00413726	-0.947012
ENSOARG00000005792	ENSOARG00000001579	-	0.00401826	-0.947786
ENSOARG00000005792	ENSOARG00000013931	-	0.00375504	-0.94954
ENSOARG00000005792	ENSOARG00000008153	FAM84B	0.00304898	-0.95457
ENSOARG00000005792	ENSOARG00000011185	AVPI1	0.00298662	-0.95504
ENSOARG00000005792	ENSOARG00000004944	-	0.00270171	-0.957255
ENSOARG00000005792	ENSOARG00000003259	PON2	0.00206047	-0.962705
ENSOARG00000005792	ENSOARG00000007845	TRIM58	0.0016009	-0.967151
ENSOARG00000005792	ENSOARG00000015083	GSTA4	0.00159878	-0.967172
ENSOARG00000005792	novel.3205	-	0.0014887	-0.968329
ENSOARG00000005792	ENSOARG00000019375	HDAC7	0.000615617	-0.979672
ENSOARG00000005792	ENSOARG00000000443	-	0.000324158	-0.985263
