# Supplementary material for: Evaluating the effect of TLR4-overexpressing on the transcriptome profile in ovine peripheral blood mononuclear cells
Source: J Biol Res (Thessalon). 2020 Jul 29;27:13. doi: 10.1186/s40709-020-00124-3 (PMC7392728; doi:10.1186/s40709-020-00124-3)
Supplement: Supplementary file 7 — Additional file 7. Expression levels of the seven selected genes in each samples detected by real-time PCR and its correlation with RNA-seq. [file 40709_2020_124_MOESM7_ESM.xlsx]

## Sheet: Sheet1
Additional file 7 Expression levels of the seven selected genes in each samples detected by Real-time PCR and its correlation with RNA-seq
	Table1 Relative expression level calculated based on 2−ΔΔCT (Real-time PCR)
	Genes	Tg1	Tg2	Tg3	WT1	WT2	WT3
	MSR1	2.3	4.318	4.222	4.063	1.48	2.448
	OLR1	2.267	1.544	1.685	0.921	0.369	1.037
	TLR4	1.7	1.73	1.453	0.764	0.706	0.62
	CD14	1.351	1.343	2.21	0.794	0.529	0.9
	MYD88	2.041	1.176	0.995	0.915	1.039	0.843
	ICAM1	1.765	0.534	0.434	1.189	0.647	0.575
	NFKB1	0.708	1.093	1.051	1.127	0.989	0.762
	Table2 Read counts fo reach genes(RNA-Seq)
	Genes	Tg1	Tg2	Tg3	WT1	WT2	WT3
	MSR1	206	475	442	456	212	319
	OLR1	1298	592	585	550	324	364
	TLR4	1919	1818	2076	1953	1072	801
	CD14	1770	1868	2087	1811	891	1070
	MYD88	1013	921	898	866	953	805
	ICAM1	200	150	70	206	185	78
	NFKB1	5120	5630	5483	6137	5853	4890
	Pearson correlation analysis of genes expression levels between Real-time PCR and RNA-Seq
	RNA-Seq
Real-time PCR	Gens	MSR1	OLR1	TLR4	CD14	MYD88	ICAM1	NFKB1
	MSR1	.958**	-0.017	0.7	.833*	-0.29	-0.231	0.314
	OLR1	0.056	.856*	0.627	0.707	0.427	-0.085	-0.49
	TLR4	0.18	0.698	0.697	0.726	0.605	0.028	-0.183
	CD14	0.404	0.35	0.639	0.769	0.12	-0.543	-0.268
	MYD88	-0.512	.946**	0.371	0.259	.831*	0.463	-0.33
	ICAM1	-0.429	.823*	0.342	0.184	0.544	0.705	-0.059
	NFKB1	0.742	-0.472	0.411	0.365	-0.172	0.087	.855*
